# Supplementary material for: Comparative Omics-Driven Genome Annotation Refinement: Application across Yersiniae
Source: PLoS One. 2012 Mar 27;7(3):e33903. doi: 10.1371/journal.pone.0033903 (PMC3313959; doi:10.1371/journal.pone.0033903)
Supplement: File S6 — Evidence summaries. Evidence for all detected open reading frames is provided for each of the three strains. (XLSX) [file pone.0033903.s006.xlsx]

## Sheet: ypco summary
Locus_tag	annotation error #	new locus tag	classification	Protein Name	CountofPeptide	CountOfOligo	YPPF Correlation (singlets only)	YSTB Correlation (singlets only)	ORF start	ORF end	gene start	gene end	Avg Oligo Intensity	Product Name
YPO2620				COchrom4:2942788-2944398	19	5			2942788	2944398	2942788	2944212	316129	putative tRNA-thiotransferase
YPO3129				COchrom4:3486127-3489606	4	5			3486127	3489606	3486127	3489546	199251	potassium efflux protein KefA
YPO2042				COchrom2:2312513-2314159	19	4			2312513	2314159	2312549	2314159	258515	putative oxidoreductase
YPO0894				COchrom4:978649-980160	9	4			978649	980160	978649	980127	164293	hypothetical protein YPO0894
YPO3553				COchrom6:3961893-3962558	4	4			3961893	3962558	3961893	3962546	251576	isoprenoid biosynthesis protein with amidotransferase-like domain
YPO1606				COchrom3:1829460-1830536	2	4			1829460	1830536	1829514	1830536	228078	DNA polymerase III subunit delta'
YPO0956				COchrom1:1054657-1056936	2	4			1054657	1056936	1054837	1056936	185951	putative hydroxamate-type ferrisiderophore receptor
YPO0941				COchrom2:1032650-1033390	2	4			1032650	1033390	1032692	1033390	180962	hypothetical protein YPO0941
YPO0202				COchrom2:216272-218389	103	3			216272	218389	216281	218389	1.95391e+06	elongation factor G
YPO1541				COchrom1:1756201-1757685	60	3			1756201	1757685	1756276	1757685	303906	6-phosphogluconate dehydrogenase
YPO2871				COchrom6:3205218-3206816	37	3			3205218	3206816	3205218	3206681	409123	inosine 5'-monophosphate dehydrogenase
YPO3728				COchrom3:4181073-4182707	34	3			4181073	4182707	4181118	4182707	306679	bifunctional phosphoribosylaminoimidazolecarboxamide formyltransferase/IMP cyclohydrolase
YPO2061				COchrom3:2339085-2340080	32	3			2339085	2340080	2339124	2340080	1.25485e+06	high-affinity zinc transporter periplasmic component
YPO0856				COchrom4:941812-943095	29	3			941812	943095	941812	943074	208286	putative sugar-binding protein
YPO2757				COchrom2:3089846-3091084	28	3			3089846	3091084	3089861	3091084	822489	3-oxoacyl-(acyl carrier protein) synthase I
YPO1254				COchrom2:1411475-1412947	22	3			1411475	1412947	1411511	1412947	205575	6-phospho-beta-glucosidase
YPCD1.31c				COpCD4:21935-22936	22	3			21935	22936	21935	22915	266741	secreted effector protein
YPO0459				COchrom2:483314-485854	20	3			483314	485854	483395	485854	275814	bifunctional aspartokinase I/homeserine dehydrogenase I
YPO3520				COchrom1:3928984-3930165	18	3			3928984	3930165	3929152	3930165	446335	fructose-1,6-bisphosphatase
YPO3212				COchrom2:3578228-3579178	18	3			3578228	3579178	3578267	3579178	177770	recombination associated protein
YPO2828				COchrom1:3154831-3155907	18	3			3154831	3155907	3154864	3155907	322006	phosphoribosylaminoimidazole synthetase
YPO2010				COchrom5:2282141-2283244	18	3			2282141	2283244	2282141	2283232	211571	GTP-dependent nucleic acid-binding protein EngD
YPO1046				COchrom3:1187238-1188008	18	3			1187238	1188008	1187283	1188008	575881	uridylate kinase
YPO2768				COchrom3:3101934-3103007	16	3			3101934	3103007	3102093	3103007	355263	acetyl-CoA carboxylase subunit beta
YPO1491				COchrom1:1691260-1693041	14	3			1691260	1693041	1691446	1693041	120346	ABC transporter ATP-binding protein
YPO0324				COchrom6:331437-334280	14	3			331437	334280	331437	334280	123536	excinuclease ABC subunit A
YPO3581				COchrom2:3991670-3992401	13	3			3991670	3992401	3991676	3992401	306062	putative ABC transporter ATP-binding protein YhbG
YPO2124				COchrom1:2392714-2393361	13	3			2392714	2393361	2392729	2393361	498138	hypothetical protein YPO2124
YPO0652				COchrom2:709721-711049	13	3			709721	711049	709742	711049	242061	hypothetical protein YPO0652
YPO3170				COchrom5:3534398-3534979	12	3			3534398	3534979	3534398	3534889	259951	putative nucleotide-binding protein
YPO3407				COchrom3:3805056-3805991	11	3			3805056	3805991	3805329	3805991	548258	putative carbonic anhydrase
YPO1419				COchrom3:1612629-1614599	11	3			1612629	1614599	1612686	1614599	140708	ABC transporter ATPase component
ypo0889				COchrom5:973271-974347	11	3			973271	974347			184017
YPO0370				COchrom3:383034-384971	11	3			383034	384971	383190	384971	203887	putative N-acetylmuramoyl-L-alanine amidase-family protein
YPO1610				COchrom2:1834091-1835008	10	3			1834091	1835008	1834190	1835008	273238	shikimate 5-dehydrogenase
YPO1201				COchrom1:1351471-1353801	10	3			1351471	1353801	1351495	1353801	168078	putative amino acid decarboxylase
YPO1018				COchrom2:1149614-1153030	10	3			1149614	1153030	1149659	1153030	218343	exonuclease V subunit gamma
YPO0022				COchrom4:30409-32040	10	3			30409	32040	30409	31821	245719	nitrogen regulation protein NR(I)
YPO3910				COchrom5:4391024-4393168	9	3			4391024	4393168	4391024	4392919	226449	vitamin B12/cobalamin outer membrane transporter
YPO3829				COchrom6:4297143-4298138	9	3			4297143	4298138	4297143	4297952	207448	putative sugar phosphatase
YPO2598				COchrom5:2919074-2920111	9	3			2919074	2920111	2919074	2920039	229506	lipoyl synthase
YPO1632				COchrom6:1857252-1858460	9	3			1857252	1858460	1857252	1858373	352391	hypothetical protein YPO1632
YPO2805				COchrom1:3137560-3138459	8	3			3137560	3138459	3137566	3138459	315283	putative aldo/keto reductase
YPO2048				COchrom2:2326190-2327017	8	3			2326190	2327017	2326253	2327017	166416	copper homeostasis protein CutC
YPO0599				COchrom2:649316-659206	8	3			649316	659206	649319	659206	147947	putative adhesin
YPO0585				COchrom6:630618-631700	8	3			630618	631700	630618	631613	429372	putative MocA-family oxidoreductase
YPO3849				COchrom3:4319418-4320605	7	3			4319418	4320605	4319664	4320605	227770	porphobilinogen deaminase
YPO2541				COchrom2:2852813-2853313	7	3			2852813	2853313	2852846	2853313	397635	hypothetical protein YPO2541
YPO0912				COchrom1:1001500-1001937	7	3			1001500	1001937	1001608	1001937	448151	Z-ring-associated protein
YPO3404				COchrom4:3801880-3803256	6	3			3801880	3803256	3801880	3803073	113585	hypothetical protein YPO3404
YPO2368				COchrom6:2660808-2661677	6	3			2660808	2661677	2660808	2661668	257041	pyridoxamine kinase
YPO2082				COchrom1:2361736-2362440	6	3			2361736	2362440	2361784	2362440	202916	hypothetical protein YPO2082
YPO2073				COchrom2:2353238-2353849	6	3			2353238	2353849	2353262	2353849	167066	putative lipoprotein
YPO1105				COchrom4:1247959-1249758	6	3			1247959	1249758	1247959	1249638	189699	recombination and repair protein
YPO1067				COchrom1:1209799-1210542	6	3			1209799	1210542	1209814	1210542	213650	lipoprotein involved with copper homeostasis and adhesion
YPO0927				COchrom3:1018770-1019567	6	3			1018770	1019567	1018815	1019567	197693	putative lipoprotein
YPO1733				COchrom6:1978440-1978751	5	3			1978440	1978751	1978440	1978724	163392	hypothetical protein YPO1733
YPO0505				COchrom1:538810-539847	5	3			538810	539847	538864	539847	421939	hypothetical protein YPO0505
YPO3960				COchrom5:4457252-4458220	4	3			4457252	4458220	4457252	4458112	164755	hypothetical protein YPO3960
YPO3909				COchrom4:4390216-4391175	4	3			4390216	4391175	4390216	4391079	201134	glutamate racemase
YPO3144				COchrom4:3503308-3505170	4	3			3503308	3505170	3503308	3505131	243388	putative multidrug transporter membrane\ATP-binding components
YPO2401				COchrom6:2697627-2698973	4	3			2697627	2698973	2697627	2698952	244003	cysteine desulfurase activator complex subunit SufD
YPO2299				COchrom3:2585853-2586386	4	3			2585853	2586386	2585868	2586386	191177	putative methylated-DNA--protein-cysteine methyltransferase
YPO0911				COchrom4:1000693-1001280	4	3			1000693	1001280	1000693	1001271	185983	hypothetical protein YPO0911
YPO0852				COchrom5:936164-938233	4	3			936164	938233	936164	938224	152456	puative beta-galactosidase
YPO0849				COchrom4:932764-933912	4	3			932764	933912	932764	933837	237088	lac repressor
YPO3681				COchrom4:4113934-4116438	3	3			4113934	4116438	4113934	4116435	100112	putative insecticial toxin
YPO2310				COchrom1:2597593-2599095	3	3			2597593	2599095	2597596	2599095	115214	putative carboxypeptidase
YPO1973				COchrom4:2240953-2241753	3	3			2240953	2241753	2240953	2241720	199822	putative GntR-family transcriptional regulatory protein
YPO0129				COchrom3:140280-141107	3	3			140280	141107	140331	141107	220932	putative biotin biosynthesis protein
YPO2382				COchrom1:2676853-2677602	2	3			2676853	2677602	2676955	2677602	215229	ribonuclease T
YPO2381				COchrom1:2676385-2676843	2	3			2676385	2676843	2676436	2676843	224847	lactoylglutathione lyase
YPO2294				COchrom1:2580052-2580369	2	3			2580052	2580369	2580067	2580369	206756	acetolactate synthase 1 regulatory subunit
YPO2269				COchrom1:2551864-2552562	2	3			2551864	2552562	2551894	2552562	140126	putative dithiobiotin synthetase
YPO1022				COchrom4:1161769-1163115	2	3			1161769	1163115	1161769	1163094	219999	N-acetylglutamate synthase
YPO0580				COchrom1:624409-625866	2	3			624409	625866	624415	625866	260371	altronate oxidoreductase
YPO0166				COchrom6:184302-185651	2	3			184302	185651	184302	185615	360768	putative glycosyl hydrolase
YPO3747				COchrom5:4201613-4205683	156	2			4201613	4205683	4201613	4205641	973255	DNA-directed RNA polymerase subunit beta
YPO3746				COchrom6:4197264-4201520	144	2			4197264	4201520	4197264	4201484	539291	DNA-directed RNA polymerase subunit beta'
YPO1383				COchrom5:1558055-1560421	88	2			1558055	1560421	1558055	1560337	604718	formate acetyltransferase 1
YPO3419				COchrom5:3820301-3822979	87	2			3820301	3822979	3820301	3822964	387546	pyruvate dehydrogenase subunit E1
YPO1590				COchrom5:1812749-1816468	66	2			1812749	1816468	1812749	1816414	492226	ribonuclease E
YPO3496				COchrom6:3904146-3906821	65	2			3904146	3906821	3904146	3906800	252523	translation initiation factor IF-2
YPO3502				COchrom5:3912179-3914137	61	2			3912179	3914137	3912179	3914113	508905	ATP-dependent metalloprotease
YPO1019				COchrom2:1153100-1156000	61	2			1153100	1156000	1153112	1156000	199859	protease III precursor
YPO3938				COchrom4:4422844-4425363	60	2			4422844	4425363	4422844	4425291	514956	glycogen phosphorylase
YPO0024				COchrom5:33131-34639	58	2			33131	34639	33131	34540	425704	glutamine synthetase
YPO1951				COchrom3:2213340-2215874	57	2			2213340	2215874	2213406	2215874	303397	outer membrane protein PgaA
YPO0482				COchrom1:513283-516531	54	2			513283	516531	513298	516531	506450	carbamoyl phosphate synthase large subunit
YPO2262				COchrom4:2541982-2543601	53	2			2541982	2543601	2541982	2543526	160306	hypothetical protein YPO2262
YPO3490				COchrom4:3898480-3900696	52	2			3898480	3900696	3898480	3900597	378541	polynucleotide phosphorylase/polyadenylase
YPO3754				COchrom6:4209789-4211006	50	2			4209789	4211006	4209789	4210973	2129869	elongation factor Tu
YPO3194				COchrom3:3555981-3556586	48	2			3555981	3556586	3555984	3556586	1.65301e+06	putative alkyl hydroperoxide reductase subunit c
YPO2623				COchrom6:2946948-2948666	48	2			2946948	2948666	2946948	2948612	134821	asparagine synthetase B
YPO1044				COchrom1:1185235-1186089	47	2			1185235	1186089	1185364	1186089	2.38774e+06	30S ribosomal protein S2
YPO1115				COchrom1:1261174-1262346	46	2			1261174	1262346	1261180	1262346	1.01003e+06	succinyl-CoA synthetase subunit beta
YPO1783				COchrom3:2029848-2030471	43	2			2029848	2030471	2029962	2030471	1.63913e+06	ferritin
YPO4071				COchrom6:4591221-4593299	41	2			4591221	4593299	4591221	4593290	410987	glycyl-tRNA synthetase subunit beta
YPO3566				COchrom2:3978797-3980191	40	2			3978797	3980191	3978818	3980191	308683	protease
YPO2536				COchrom4:2846500-2847468	40	2			2846500	2847468	2846500	2847450	432445	putative D-isomer specific 2-hydroxyacid dehydrogenase family protein
YPO0195				COchrom3:212223-213065	39	2			212223	213065	212265	213065	596253	FKBP-type peptidyl-prolyl cis-trans isomerase
YPO2667				COchrom2:2992250-2994013	37	2			2992250	2994013	2992295	2994013	187003	urease subunit alpha
YPO1780				COchrom2:2025545-2027599	36	2			2025545	2027599	2025548	2027599	315331	oligopeptidase B
YPO1389				COchrom1:1568491-1569582	36	2			1568491	1569582	1568497	1569582	530073	phosphoserine aminotransferase
YPO3375				COchrom4:3763462-3764091	35	2			3763462	3764091	3763462	3764067	1.41275e+06	superoxide dismutase
YPO0463				COchrom1:490138-491157	35	2			490138	491157	490204	491157	822951	transaldolase B
YPO1133				COchrom4:1280296-1281132	33	2			1280296	1281132	1280296	1281048	400987	phosphoglycerate mutase 1
YPO0105				COchrom5:113213-114550	33	2			113213	114550	113213	114544	538793	ATP-dependent protease ATP-binding subunit HslU
YPCD1.67c				COpCD6:47122-48606	33	2			47122	48606	47122	48528	918482	putative secreted protein-tyrosine phosphatase
YPO3726				COchrom6:4171326-4172975	32	2			4171326	4172975	4171326	4172924	504404	malate synthase
YPO3418				COchrom4:3818758-3820293	32	2			3818758	3820293	3818758	3820287	456603	dihydrolipoamide acetyltransferase
YPO2836				COchrom1:3163909-3166062	32	2			3163909	3166062	3163999	3166062	303140	polyphosphate kinase
YPO0643				COchrom5:699212-701110	32	2			699212	701110	699212	701050	320313	RNA polymerase sigma factor RpoD
YPO3971				COchrom3:4470837-4472198	31	2			4470837	4472198	4470855	4472198	366128	glutamate dehydrogenase
YPO3588				COchrom1:3996538-3997509	31	2			3996538	3997509	3996574	3997509	306959	aspartate carbamoyltransferase catalytic subunit
YPO0663				COchrom4:722560-724020	30	2			722560	724020	722560	723957	531023	outer membrane channel protein
YPO0058				COchrom6:69009-69989	30	2			69009	69989	69009	69941	358608	ADP-L-glycero-D-mannoheptose-6-epimerase
YPO3748				COchrom5:4205984-4206388	29	2			4205984	4206388	4205984	4206352	2.68508e+06	50S ribosomal protein L7/L12
YPO2342				COchrom2:2636399-2636992	29	2			2636399	2636992	2636489	2636992	1.3858e+06	thiol peroxidase
YPO1041				COchrom6:1180398-1181372	29	2			1180398	1181372	1180398	1181222	688541	2,3,4,5-tetrahydropyridine-2,6-carboxylate N-succinyltransferase
YPO0360				COchrom6:369111-370994	28	2			369111	370994	369111	370934	258049	fumarate reductase flavoprotein subunit
YPO3073				COchrom6:3428619-3430061	26	2			3428619	3430061	3428619	3430004	152838	cysteinyl-tRNA synthetase
YPO0134				COchrom4:145135-147531	26	2			145135	147531	145135	147510	227366	hypothetical protein YPO0134
YPO2551				COchrom5:2865179-2866594	25	2			2865179	2866594	2865179	2866564	299073	NADH dehydrogenase I subunit F
YPO1775				COchrom4:2021083-2022297	25	2			2021083	2022297	2021083	2022264	346668	phosphoribosylglycinamide formyltransferase 2
YPO1511				COchrom4:1716556-1718259	25	2			1716556	1718259	1716556	1718253	203017	malate dehydrogenase
YPO0914				COchrom4:1003162-1004520	25	2			1003162	1004520	1003162	1004403	305032	D-3-phosphoglycerate dehydrogenase
YPO0495				COchrom5:526127-528529	25	2			526127	528529	526127	528469	314156	organic solvent tolerance protein
YPO1756				COchrom4:2000995-2001888	24	2			2000995	2001888	2000995	2001882	662002	mannose-specific PTS system protein IID
YPO2803				COchrom3:3133044-3135428	23	2			3133044	3135428	3133047	3135428	152019	putative beta-glucosidase
YPO2774				COchrom2:3108764-3109879	23	2			3108764	3109879	3109091	3109879	73048.1	histidine-binding periplasmic protein
YPO1625				COchrom6:1846773-1850225	23	2			1846773	1850225	1846773	1850219	217648	transcription-repair coupling factor
YPO0409				COchrom5:426455-427579	23	2			426455	427579	426455	427474	333557	putative periplasmic solute-binding protein
YPO3354				COchrom3:3741321-3743897	22	2			3741321	3743897	3741342	3743897	214843	DNA mismatch repair protein MutS
YPO2630				COchrom2:2956223-2958025	22	2			2956223	2958025	2956358	2958025	159699	glutaminyl-tRNA synthetase
YPO2369				COchrom4:2661823-2663115	22	2			2661823	2663115	2661823	2663097	251307	tyrosyl-tRNA synthetase
YPO3865				COchrom5:4339034-4340116	21	2			4339034	4340116	4339034	4340095	293819	lipopolysaccharide biosynthesis protein WzzE
YPO2539				COchrom3:2851278-2852183	21	2			2851278	2852183	2851419	2852183	469629	gluconate 5-dehydrogenase
YPO1053				COchrom3:1195818-1196414	21	2			1195818	1196414	1195917	1196414	875236	periplasmic chaperone
YPO0498				COchrom4:531628-532383	21	2			531628	532383	531628	532371	861441	hypothetical protein YPO0498
YPO0312				COchrom4:318433-321045	21	2			318433	321045	318433	320910	150775	glycerol-3-phosphate acyltransferase
YPO0214				COchrom2:224402-224683	21	2			224402	224683	224405	224683	2.24154e+06	30S ribosomal protein S19
YPO4120				COchrom5:4643216-4643650	20	2			4643216	4643650	4643216	4643638	2.4671e+06	F0F1 ATP synthase subunit epsilon
YPO3977				COchrom2:4477928-4479370	20	2			4477928	4479370	4478018	4479370	248218	glutathione reductase
YPO3532				COchrom6:3944826-3945467	20	2			3944826	3945467	3944826	3945446	440926	peptidyl-prolyl cis-trans isomerase
YPO3393				COchrom4:3788401-3790902	20	2			3788401	3790902	3788401	3790875	143328	penicillin-binding protein 1b
YPO0472				COchrom5:503087-503371	20	2			503087	503371	503087	503350	1.49483e+06	30S ribosomal protein S20
YPO3859				COchrom4:4332277-4333488	19	2			4332277	4333488	4332277	4333407	266339	TDP-4-oxo-6-deoxy-D-glucose transaminase
YPO3399				COchrom2:3796919-3798445	19	2			3796919	3798445	3796970	3798445	257851	poly(A) polymerase I
YPO1548				COchrom5:1762799-1764133	19	2			1762799	1764133	1762799	1764130	526629	histidinol dehydrogenase
YPO3551				COchrom2:3960344-3960964	18	2			3960344	3960964	3960389	3960964	423082	hypothetical protein YPO3551
YPO3076				COchrom2:3431654-3432262	18	2			3431654	3432262	3431738	3432262	254304	phosphoribosylaminoimidazole carboxylase catalytic subunit PurE
YPO3062				COchrom5:3419315-3420217	18	2			3419315	3420217	3419315	3420196	329176	dihydrodipicolinate synthase
YPO2066				COchrom3:2345847-2347469	18	2			2345847	2347469	2345994	2347469	138505	glucose-6-phosphate 1-dehydrogenase
YPO1857				COchrom5:2104433-2105047	18	2			2104433	2105047	2104433	2105032	226776	TrpR binding protein WrbA
YPO0800				COchrom3:880116-881213	18	2			880116	881213	880326	881213	205186	hypothetical protein YPO0800
YPO3548				COchrom2:3957011-3959080	17	2			3957011	3959080	3957107	3959080	382488	hypothetical protein YPO3548
YPO3307				COchrom5:3687182-3688285	17	2			3687182	3688285	3687182	3688252	337938	recombinase A
YPO3279				COchrom3:3660174-3660689	17	2			3660174	3660689	3660327	3660689	1.24395e+06	putative sigma 54 modulation protein
YPO2344				COchrom4:2637850-2639541	17	2			2637850	2639541	2637850	2639427	145339	DNA-binding transcriptional regulator TyrR
YPO0819				COchrom6:897417-898250	17	2			897417	898250	897417	898172	170006	putative carbonic anhydrase
YPO0145				COchrom6:158433-161021	17	2			158433	161021	158433	160988	96408.8	peptidoglycan synthetase
YPO4084				COchrom4:4605931-4606440	16	2			4605931	4606440	4605931	4606395	1.46972e+06	heat shock chaperone IbpB
YPO3970				COchrom3:4470141-4470608	16	2			4470141	4470608	4470162	4470608	1.22103e+06	universal stress protein A
YPO3182				COchrom6:3544644-3545249	16	2			3544644	3545249	3544644	3545114	296722	6,7-dimethyl-8-ribityllumazine synthase
YPO3034				COchrom4:3386611-3388914	16	2			3386611	3388914	3386611	3388896	177775	malic enzyme
YPO2394				COchrom3:2691285-2691533	16	2			2691285	2691533	2691297	2691533	642777	major outer membrane lipoprotein
YPO2301				COchrom2:2587337-2588302	16	2			2587337	2588302	2587346	2588302	294743	universal stress protein UspE
YPO2221				COchrom3:2496534-2499239	16	2			2496534	2499239	2496567	2499239	268317	aconitate hydratase
YPO1264				COchrom4:1420786-1421100	16	2			1420786	1421100	1420786	1421070	2.40306e+06	50S ribosomal protein L25
YPO0294				COchrom2:295598-296230	16	2			295598	296230	295637	296230	280872	tellurium resistance protein
YPO0174				COchrom5:192920-195055	16	2			192920	195055	192920	195040	174060	hypothetical protein YPO0174
YPO0167				COchrom2:186083-186700	16	2			186083	186700	186131	186700	354212	peptidyl-prolyl cis-trans isomerase A (rotamase A)
YPO0126				COchrom1:136471-138579	16	2			136471	138579	136483	138579	208144	4-alpha-glucanotransferase
YPO4021				COchrom2:4535897-4537180	15	2			4535897	4537180	4535936	4537180	269161	hypothetical protein YPO4021
YPO3580				COchrom2:3991103-3991669	15	2			3991103	3991669	3991124	3991669	187367	lipopolysaccharide transport periplasmic protein LptA
YPO3523				COchrom4:3931369-3935289	15	2			3931369	3935289	3931369	3935286	165706	hypothetical protein YPO3523
YPO3411				COchrom3:3809196-3810173	15	2			3809196	3810173	3809283	3810173	357814	spermidine synthase
YPO2432				COchrom5:2732648-2733202	15	2			2732648	2733202	2732648	2733199	1.19998e+06	translation initiation factor IF-3
YPO1273				COchrom4:1430632-1432473	15	2			1430632	1432473	1430632	1432440	243575	putative substrate-binding transport protein
YPO4130				COchrom6:4651728-4653719	14	2			4651728	4653719	4651728	4653617	330066	tRNA uridine 5-carboxymethylaminomethyl modification enzyme GidA
YPO3691				COchrom6:4124916-4125566	14	2			4124916	4125566	4124916	4125464	226615	hypothetical protein YPO3691
YPO3662				COchrom6:4082343-4083647	14	2			4082343	4083647	4082343	4083443	365536	putative sulfite oxidase subunit YedY
YPO2958				COchrom1:3305671-3306702	14	2			3305671	3306702	3305683	3306702	215339	iron(III)-binding periplasmic protein
YPO2897				COchrom5:3240230-3240787	14	2			3240230	3240787	3240230	3240724	217421	DNA-binding transcriptional regulator IscR
YPO2705				COchrom2:3032468-3032935	14	2			3032468	3032935	3032552	3032935	776366	autonomous glycyl radical cofactor GrcA
YPO1411				COchrom4:1599145-1600281	14	2			1599145	1600281	1599145	1600227	2.03275e+06	Outer membrane porin protein F
YPO1055				COchrom1:1197490-1198143	14	2			1197490	1198143	1197598	1198143	473675	(3R)-hydroxymyristoyl-ACP dehydratase
YPO0543				COchrom3:587394-588413	14	2			587394	588413	587403	588413	291873	DNA-binding transcriptional regulator FruR
YPO0504				COchrom3:537012-538871	14	2			537012	538871	537027	538871	859904	hypothetical protein YPO0504
YPO0123				COchrom6:131037-133775	14	2			131037	133775	131037	133748	290790	transcriptional regulator MalT
YPO3903				COchrom4:4377478-4377900	13	2			4377478	4377900	4377478	4377816	601214	hypothetical protein YPO3903
YPO3868				COchrom6:4343502-4343831	13	2			4343502	4343831	4343502	4343828	496562	thioredoxin 1
YPO3244				COchrom2:3609440-3611944	13	2			3609440	3611944	3609497	3611944	268848	acyl-CoA dehydrogenase
YPO2769				COchrom2:3103166-3104560	13	2			3103166	3104560	3103256	3104560	262589	bifunctional folylpolyglutamate synthase/ dihydrofolate synthase
YPO2465				COchrom6:2762916-2764289	13	2			2762916	2764289	2762916	2764262	274757	hypothetical protein YPO2465
YPO1927				COchrom5:2184815-2185468	13	2			2184815	2185468	2184815	2185357	139582	putative transcription regulatory protein
YPO1421				COchrom3:1615959-1617653	13	2			1615959	1617653	1616028	1617653	109285	paraquat-inducible protein B
YPO1320				COchrom3:1484175-1485491	13	2			1484175	1485491	1484193	1485491	84318.8	D-alanyl-D-alanine carboxypeptidase
YPO0556				COchrom2:601214-602776	13	2			601214	602776	601301	602776	257748	UDP-N-acetylmuramate--L-alanine ligase
YPO0492				COchrom5:522965-523792	13	2			522965	523792	522965	523783	289261	dimethyladenosine transferase
YPO0439				COchrom1:459577-460866	13	2			459577	460866	459643	460866	118079	phosphopentomutase
YPO3861				COchrom6:4334124-4335236	12	2			4334124	4335236	4334124	4335005	311195	glucose-1-phosphate thymidylyltransferase
YPO3512				COchrom6:3921900-3922268	12	2			3921900	3922268	3921900	3922211	1.79948e+06	50S ribosomal protein L21
YPO3397				COchrom1:3795088-3795636	12	2			3795088	3795636	3795181	3795636	656359	DnaK transcriptional regulator DksA
YPO3234				COchrom5:3599594-3600694	12	2			3599594	3600694	3599594	3600616	168704	thiamine biosynthesis lipoprotein
YPO3069				COchrom2:3424658-3426244	12	2			3424658	3426244	3424784	3426244	276060	hypothetical protein YPO3069
YPO1376				COchrom3:1546350-1550288	12	2			1546350	1550288	1546371	1550288	210273	putative cell division protein
YPO0644				COchrom6:701208-702962	12	2			701208	702962	701208	702956	323023	DNA primase
YPO3872				COchrom4:4346899-4349037	11	2			4346899	4349037	4346899	4348920	246912	ATP-dependent DNA helicase Rep
YPO3813				COchrom5:4279202-4279900	11	2			4279202	4279900	4279202	4279870	154995	cell division protein FtsE
YPO3786				COchrom6:4249953-4250768	11	2			4249953	4250768	4249953	4250714	237958	uridine phosphorylase
YPO3173				COchrom4:3536653-3538143	11	2			3536653	3538143	3536653	3538104	302898	thiamine biosynthesis protein ThiI
YPO3070				COchrom3:3426213-3426707	11	2			3426213	3426707	3426351	3426707	322357	putative arsenate reductase
YPO1846				COchrom2:2090942-2091775	11	2			2090942	2091775	2090975	2091775	195845	cystine transporter subunit
YPO1211				COchrom6:1364859-1365506	11	2			1364859	1365506	1364859	1365368	159354	ecotin
YPO1186				COchrom1:1334626-1335213	11	2			1334626	1335213	1334740	1335213	254365	hypothetical protein YPO1186
YPO0953				COchrom2:1051847-1052140	11	2			1051847	1052140	1051868	1052140	156011	hypothetical protein YPO0953
YPO0319				COchrom6:325182-326243	11	2			325182	326243	325182	326165	283985	quinone oxidoreductase, NADPH-dependent
YPO0038				COchrom4:50305-52428	11	2			50305	52428	50305	52413	261148	bifunctional (p)ppGpp synthetase II/ guanosine-3',5'-bis pyrophosphate 3'-pyrophosphohydrolase
YPO3200				COchrom5:3560495-3562363	10	2			3560495	3562363	3560495	3562324	215835	maltodextrin glucosidase
YPO2892				COchrom6:3235107-3237071	10	2			3235107	3237071	3235107	3237059	227493	chaperone protein HscA
YPO2619				COchrom5:2941388-2942521	10	2			2941388	2942521	2941388	2942500	320812	hypothetical protein YPO2619
YPO2288				COchrom6:2567955-2569646	10	2			2567955	2569646	2567955	2569595	230882	AMP nucleosidase
YPO2213				COchrom2:2486456-2487526	10	2			2486456	2487526	2486492	2487526	149110	23S rRNA pseudouridylate synthase B
YPO2065				COchrom5:2344763-2345800	10	2			2344763	2345800	2344763	2345632	141829	DNA-binding transcriptional regulator HexR
YPO1598				COchrom2:1822277-1823218	10	2			1822277	1823218	1822289	1823218	396823	malonyl CoA-acyl carrier protein transacylase
YPO1575				COchrom1:1796626-1797225	10	2			1796626	1797225	1796713	1797225	73385.3	hypothetical protein YPO1575
YPO0936				COchrom3:1028163-1028834	10	2			1028163	1028834	1028271	1028834	417984	hypothetical protein YPO0936
YPO0639				COchrom1:695710-697110	10	2			695710	697110	695728	697110	786183	hypothetical protein YPO0639
YPO0539				COchrom1:583933-585744	10	2			583933	585744	584017	585744	145350	acetolactate synthase 3 catalytic subunit
YPO0522				COchrom5:565994-567091	10	2			565994	567091	565994	566986	114901	thiamine transporter substrate binding subunit
YPO0282				COchrom6:281835-282881	10	2			281835	282881	281835	282872	345979	hemin transport protein
YPO0043				COchrom6:56529-57407	10	2			56529	57407	56529	57392	308169	hypothetical protein YPO0043
YPCD1.39c				COpCD4:27107-28051	10	2			27107	28051	27107	27988	626695	secretion control protein
YPO3914				COchrom3:4395864-4397291	9	2			4395864	4397291	4395891	4397291	246908	soluble pyridine nucleotide transhydrogenase
YPO3547				COchrom6:3956145-3957065	9	2			3956145	3957065	3956145	3957044	206901	putative tetrapyrrole methylase
YPO3494				COchrom5:3902696-3903682	9	2			3902696	3903682	3902696	3903670	421603	tRNA pseudouridine synthase B
YPO3286				COchrom5:3666116-3667201	9	2			3666116	3667201	3666116	3667186	203200	phospho-2-dehydro-3-deoxyheptonate aldolase
YPO2666				COchrom3:2991645-2992205	9	2			2991645	2992205	2991771	2992205	172829	urease subunit beta
YPO2217				COchrom6:2490354-2490614	9	2			2490354	2490614	2490354	2490605	416804	hypothetical protein YPO2217
YPO2015				COchrom6:2287011-2287697	9	2			2287011	2287697	2287011	2287634	161972	outer membrane lipoprotein LolB
YPO1430				COchrom5:1623371-1624009	9	2			1623371	1624009	1623371	1623889	343156	3-hydroxydecanoyl-(acyl carrier protein) dehydratase
YPO1280				COchrom6:1439154-1440674	9	2			1439154	1440674	1439154	1440626	176884	putative D-mannonate oxidoreductase
YPO1270				COchrom4:1426900-1428546	9	2			1426900	1428546	1426900	1428492	183936	putative ABC transporter ATP-binding subunit
YPO1156				COchrom1:1302685-1304730	9	2			1302685	1304730	1302715	1304730	224787	excinuclease ABC subunit B
YPO0416				COchrom1:434557-435774	9	2			434557	435774	434734	435774	274231	putative lipopolysaccharide core biosynthesis protein
YPO0363				COchrom4:372490-375861	9	2			372490	375861	372490	375849	266681	hypothetical protein YPO0363
YPO0285				COchrom4:286120-286770	9	2			286120	286770	286120	286665	272142	hypothetical protein YPO0285
YPO3996				COchrom4:4504006-4506258	8	2			4504006	4506258	4504006	4506192	145115	biofilm formation regulator HmsP
YPO3715				COchrom3:4149159-4150799	8	2			4149159	4150799	4149222	4150799	185653	maltose transporter membrane protein
YPO3560				COchrom4:3974107-3974652	8	2			3974107	3974652	3974107	3974622	300416	ClpXP protease specificity-enhancing factor
YPO3557				COchrom3:3966936-3971600	8	2			3966936	3971600	3967134	3971600	315105	glutamate synthase subunit alpha
YPO3301				COchrom6:3679377-3680996	8	2			3679377	3680996	3679377	3680936	354911	glutamate--cysteine ligase
YPO3188				COchrom4:3549313-3550356	8	2			3549313	3550356	3549313	3550281	208490	preprotein translocase subunit SecF
YPO3141				COchrom2:3500069-3500971	8	2			3500069	3500971	3500111	3500971	187454	acyl-CoA thioesterase II
YPO2854				COchrom1:3190570-3190971	8	2			3190570	3190971	3190633	3190971	147820	hypothetical protein YPO2854
YPO2602				COchrom5:2923211-2924302	8	2			2923211	2924302	2923211	2924293	232482	rare lipoprotein A
YPO2531				COchrom5:2840978-2841373	8	2			2840978	2841373	2840978	2841286	126081	hypothetical protein YPO2531
YPO2525				COchrom5:2834267-2835247	8	2			2834267	2835247	2834267	2835124	151012	naphthoate synthase
YPO2386				COchrom3:2679885-2680508	8	2			2679885	2680508	2679930	2680508	298142	superoxide dismutase
YPO1570				COchrom4:1789948-1791318	8	2			1789948	1791318	1789948	1791315	192108	argininosuccinate synthase
YPO1525				COchrom1:1733533-1734156	8	2			1733533	1734156	1733575	1734156	310344	deoxycytidine triphosphate deaminase
YPO0222a				COchrom2:227816-228364	8	2			227816	228364	228059	228364	1.39914e+06	30S ribosomal protein S14
YPO0102				COchrom2:110723-111316	8	2			110723	111316	110732	111316	554710	hypothetical protein YPO0102
YPO0074				COchrom6:83610-84338	8	2			83610	84338	83610	84308	168823	DNA-binding transcriptional regulator CpxR
YPO3722				COchrom6:4163115-4166825	7	2			4163115	4166825	4163115	4166810	182907	B12-dependent methionine synthase
YPO3079				COchrom4:3435793-3436491	7	2			3435793	3436491	3435793	3436479	137556	putative ABC transporter ATP-binding protein YbbA
YPO2915				COchrom5:3257024-3258094	7	2			3257024	3258094	3257024	3258019	191485	hypothetical protein YPO2915
YPO2506				COchrom6:2816610-2817155	7	2			2816610	2817155	2816610	2817134	351922	outer membrane protein X
YPO2335				COchrom2:2627579-2628520	7	2			2627579	2628520	2627579	2628520	205814	C32 tRNA thiolase
YPO2232				COchrom3:2506965-2507774	7	2			2506965	2507774	2507109	2507774	67895.5	fructose-6-phosphate aldolase
YPO2011				COchrom6:2283396-2284034	7	2			2283396	2284034	2283396	2283986	152576	peptidyl-tRNA hydrolase
YPO1604				COchrom3:1827789-1828886	7	2			1827789	1828886	1827861	1828886	210417	hypothetical protein YPO1604
YPO1588				COchrom3:1810857-1811168	7	2			1810857	1811168	1810881	1811168	111489	hypothetical protein YPO1588
YPO1543				COchrom4:1758493-1759287	7	2			1758493	1759287	1758493	1759269	195290	imidazole glycerol phosphate synthase subunit HisF
YPO0939				COchrom1:1030321-1031439	7	2			1030321	1031439	1030324	1031439	228547	agmatine deiminase
YPO0908				COchrom4:996652-998115	7	2			996652	998115	996652	997872	188494	hypothetical protein YPO0908
YPO0420				COchrom2:438098-439231	7	2			438098	439231	438149	439231	95251.1	putative lipoprotein
YPO0366				COchrom1:378181-378876	7	2			378181	378876	378331	378876	195746	oligoribonuclease
YPO0352				COchrom1:363688-364251	7	2			363688	364251	363865	364251	409535	putative lipoprotein
YPO0284				COchrom4:285436-286119	7	2			285436	286119	285436	286086	122217	hypothetical protein YPO0284
YPO0186				COchrom4:203866-204846	7	2			203866	204846	203866	204846	411889	putative sugar transferase
YPO3888				COchrom6:4362378-4363940	6	2			4362378	4363940	4362378	4363856	261918	ketol-acid reductoisomerase
YPO3855				COchrom4:4327801-4328568	6	2			4327801	4328568	4327801	4328541	308158	putative UDP-N-acetyl-D-mannosaminuronic acid transferase
YPO3476				COchrom6:3883473-3884036	6	2			3883473	3884036	3883473	3883979	465411	putative acetyltransferase
YPO3447				COchrom6:3854244-3854753	6	2			3854244	3854753	3854244	3854702	186406	hypothetical protein YPO3447
YPO3424				COchrom2:3828344-3829318	6	2			3828344	3829318	3828410	3829318	338743	quinolinate phosphoribosyltransferase
YPO3409				COchrom6:3806901-3808700	6	2			3806901	3808700	3806901	3808502	308395	multicopper oxidase
YPO3408				COchrom6:3806145-3806696	6	2			3806145	3806696	3806145	3806681	370116	hypoxanthine phosphoribosyltransferase
YPO3398				COchrom1:3795706-3796881	6	2			3795706	3796881	3795916	3796881	266030	glutamyl-Q tRNA(Asp) synthetase
YPO3238				COchrom4:3603121-3604005	6	2			3603121	3604005	3603121	3603921	102981	Na(+)-translocating NADH-quinone reductase subunit C
YPO3134				COchrom3:3495417-3495755	6	2			3495417	3495755	3495495	3495755	2.05069e+06	50S ribosomal protein L31 type B
YPO2898				COchrom4:3240880-3241755	6	2			3240880	3241755	3240880	3241653	284263	putative SpoU-family rRNA methylase
YPO2710				COchrom5:3037547-3039190	6	2			3037547	3039190	3037547	3039184	315840	L-aspartate oxidase
YPO2647				COchrom4:2973997-2975331	6	2			2973997	2975331	2973997	2975196	129988	glycine betaine/L-proline transport ATP-binding protein
YPO2568				COchrom4:2883523-2884677	6	2			2883523	2884677	2883523	2884557	69592.8	LacI-family transcriptional regulatory protein
YPO2383				COchrom6:2677911-2678282	6	2			2677911	2678282	2677911	2678261	698899	hypothetical protein YPO2383
YPO1936				COchrom3:2193003-2194229	6	2			2193003	2194229	2193069	2194229	188191	putative aminotransferase
YPO1753				COchrom3:1996833-1999175	6	2			1996833	1999175	1996899	1999175	164966	ferrichrome receptor protein
YPO0651				COchrom5:708815-709483	6	2			708815	709483	708815	709438	308178	putative signal transduction protein
YPO0531				COchrom4:574249-575754	6	2			574249	575754	574249	575679	224219	isopropylmalate isomerase large subunit
YPO0055				COchrom5:65252-66682	6	2			65252	66682	65252	66529	385259	3-deoxy-D-manno-octulosonic-acid transferase
YPO3837				COchrom5:4305149-4306171	5	2			4305149	4306171	4305149	4306099	229366	magnesium/nickel/cobalt transporter CorA
YPO3711				COchrom5:4144571-4146016	5	2			4144571	4146016	4144571	4145842	390758	maltoporin
YPO3655				COchrom4:4073470-4074570	5	2			4073470	4074570	4073470	4074435	821669	tRNA-dihydrouridine synthase B
YPO3585				COchrom2:3994313-3994807	5	2			3994313	3994807	3994325	3994807	482129	PTS IIA-like nitrogen-regulatory protein PtsN
YPO3420				COchrom5:3823160-3824023	5	2			3823160	3824023	3823160	3823924	252029	transcriptional regulator PdhR
YPO3396				COchrom3:3793869-3795011	5	2			3793869	3795011	3794274	3795011	158390	sugar fermentation stimulation protein A
YPO3303				COchrom6:3681444-3682061	5	2			3681444	3682061	3681444	3682010	364241	fructose-1-phosphatase
YPO3272				COchrom3:3643971-3646655	5	2			3643971	3646655	3644013	3646655	270774	putative acetyltransferase
YPO3259				COchrom5:3631325-3632188	5	2			3631325	3632188	3631325	3632170	153402	putative rpiR-family transcriptional regulatory protein
YPO3171				COchrom2:3535073-3536032	5	2			3535073	3536032	3535121	3536032	153195	2-dehydropantoate 2-reductase
YPO3165				COchrom1:3528541-3530589	5	2			3528541	3530589	3528598	3530589	681101	cytochrome O ubiquinol oxidase subunit I
YPO2616				COchrom5:2938367-2939962	5	2			2938367	2939962	2938367	2939914	249882	apolipoprotein N-acyltransferase
YPO2072				COchrom1:2352271-2353107	5	2			2352271	2353107	2352409	2353107	172767	hypothetical protein YPO2072
YPO1953				COchrom1:2217856-2219232	5	2			2217856	2219232	2217898	2219232	322618	N-glycosyltransferase PgaC
YPO1784				COchrom3:2030694-2031254	5	2			2030694	2031254	2030868	2031254	526708	putative copper resistance protein
YPO1631				COchrom2:1855718-1857019	5	2			1855718	1857019	1855784	1857019	166151	peptidase T
YPO1624				COchrom2:1845893-1846534	5	2			1845893	1846534	1845995	1846534	113705	hypothetical protein YPO1624
YPO1558				COchrom6:1773897-1775423	5	2			1773897	1775423	1773897	1775327	172391	exonuclease I
YPO1381				COchrom6:1555542-1556420	5	2			1555542	1556420	1555542	1556276	237328	pyruvate formate lyase-activating enzyme 1
YPO1300				COchrom3:1459059-1460777	5	2			1459059	1460777	1459077	1460777	239737	fructose-specific PTS system IIBC component
YPO0960				COchrom4:1061095-1063458	5	2			1061095	1063458	1061095	1063257	104162	ornithine decarboxylase
YPO0801				COchrom1:881290-881961	5	2			881290	881961	881326	881961	245497	hypothetical protein YPO0801
YPO0646				COchrom3:703698-704726	5	2			703698	704726	703713	704726	294937	putative DNA-binding/iron metalloprotein/AP endonuclease
YPO0576				COchrom6:619701-620588	5	2			619701	620588	619701	620495	188642	DNA-binding transcriptional repressor ExuR
YPO0549				COchrom1:591886-593652	5	2			591886	593652	591889	593652	232865	penicillin-binding protein 3
YPO0110				COchrom6:117531-119735	5	2			117531	119735	117531	119729	312630	primosome assembly protein PriA
YPO0040				COchrom5:52763-53395	5	2			52763	53395	52763	53386	309567	guanylate kinase
YPO0008				COchrom2:8339-9292	5	2			8339	9292	8366	9292	445795	ribokinase
YPCD1.26c				COpCD6:16336-17679	5	2			16336	17679	16336	17565	243219	secreted effector protein
YPO4064				COchrom2:4584113-4584613	4	2			4584113	4584613	4584161	4584613	127145	hypothetical protein YPO4064
YPO4022				COchrom2:4537649-4538656	4	2			4537649	4538656	4537703	4538656	176566	putative iron transport protein
YPO3986				COchrom2:4490531-4491331	4	2			4490531	4491331	4490555	4491331	249144	CDP-diacylglycerol pyrophosphatase
YPO3942				COchrom6:4430388-4432586	4	2			4430388	4432586	4430388	4432571	394029	glycogen branching enzyme
YPO3787				COchrom1:4251049-4252014	4	2			4251049	4252014	4251211	4252014	291999	putative carboxymethylenebutenolidase
YPO3780				COchrom6:4242801-4243505	4	2			4242801	4243505	4242801	4243433	165831	hypothetical protein YPO3780
YPO3760				COchrom4:4216624-4217673	4	2			4216624	4217673	4216624	4217661	292946	UDP-N-acetylenolpyruvoylglucosamine reductase
YPO3651				COchrom2:4071110-4071853	4	2			4071110	4071853	4071191	4071853	159693	putative GntR-family transcriptional regulatory protein
YPO3528				COchrom3:3940092-3940760	4	2			3940092	3940760	3940197	3940760	266073	hypothetical protein YPO3528
YPO3503				COchrom4:3914170-3914811	4	2			3914170	3914811	3914170	3914799	205430	23S rRNA methyltransferase J
YPO3439				COchrom6:3843663-3844769	4	2			3843663	3844769	3843663	3844739	75096.6	hypothetical protein YPO3439
YPO3394				COchrom4:3790984-3793560	4	2			3790984	3793560	3790984	3793542	180948	ATP-dependent RNA helicase HrpB
YPO3388				COchrom6:3780732-3782237	4	2			3780732	3782237	3780732	3782168	285085	chloride channel protein
YPO3348				COchrom1:3734761-3735771	4	2			3734761	3735771	3734812	3735771	121281	transcriptional regulatory protein
YPO3192				COchrom4:3553831-3554916	4	2			3553831	3554916	3553831	3554901	143163	S-adenosylmethionine:tRNA ribosyltransferase-isomerase
YPO3145				COchrom5:3505124-3506896	4	2			3505124	3506896	3505124	3506890	213362	putative multidrug transporter membrane\ATP-binding components
YPO3140				COchrom4:3499333-3499869	4	2			3499333	3499869	3499333	3499854	360850	putative lipoprotein
YPO3031				COchrom5:3384365-3384796	4	2			3384365	3384796	3384365	3384790	99469.3	putative acetyltransferase
YPO2888				COchrom4:3232069-3233025	4	2			3232069	3233025	3232069	3233022	150272	enhanced serine sensitivity protein SseB
YPO2858				COchrom3:3195288-3196061	4	2			3195288	3196061	3195291	3196061	185323	hypothetical protein YPO2858
YPO2839				COchrom2:3167993-3169483	4	2			3167993	3169483	3168008	3169483	162966	putative divalent cation transport protein
YPO2778				COchrom5:3112316-3113257	4	2			3112316	3113257	3112316	3113224	209316	hypothetical protein YPO2778
YPO2756				COchrom5:3087620-3089767	4	2			3087620	3089767	3087620	3089689	173814	5-methylaminomethyl-2-thiouridine methyltransferase
YPO2745				COchrom3:3076152-3076460	4	2			3076152	3076460	3076164	3076460	579394	hypothetical protein YPO2745
YPO2704				COchrom4:3031513-3032250	4	2			3031513	3032250	3031513	3032199	187849	uracil-DNA glycosylase
YPO2638				COchrom5:2965961-2966740	4	2			2965961	2966740	2965961	2966728	241259	hypothetical protein YPO2638
YPO2372				COchrom5:2664395-2665567	4	2			2664395	2665567	2664395	2665507	162493	anhydro-N-acetylmuramic acid kinase
YPO2215				COchrom5:2488256-2489140	4	2			2488256	2489140	2488256	2489017	127101	short chain dehydrogenase
YPO2205				COchrom4:2479570-2481000	4	2			2479570	2481000	2479570	2480997	144202	bifunctional indole-3-glycerol phosphate synthase/phosphoribosylanthranilate isomerase
YPO2187				COchrom5:2464223-2464609	4	2			2464223	2464609	2464223	2464546	154954	dsDNA-mimic protein
YPO2165				COchrom1:2435071-2436999	4	2			2435071	2436999	2435071	2436999	206914	DNA topoisomerase III
YPO2125				COchrom4:2393440-2393979	4	2			2393440	2393979	2393440	2393979	46601.5	putative phage regulatory protein
YPO2058				COchrom1:2336446-2337453	4	2			2336446	2337453	2336449	2337453	163455	Holliday junction DNA helicase RuvB
YPO1942				COchrom1:2204101-2204646	4	2			2204101	2204646	2204119	2204646	194394	hypothetical protein YPO1942
YPO1747				COchrom6:1989789-1990574	4	2			1989789	1990574	1989789	1990544	248502	hypothetical protein YPO1747
YPO1734				COchrom5:1978961-1979830	4	2			1978961	1979830	1978961	1979812	335042	hypothetical protein YPO1734
YPO1693				COchrom2:1931144-1931536	4	2			1931144	1931536	1931147	1931536	217116	hypothetical protein YPO1693
YPO1433				COchrom1:1625854-1626375	4	2			1625854	1626375	1625920	1626375	121656	hypothetical protein YPO1433
YPO1413				COchrom4:1602424-1603677	4	2			1602424	1603677	1602424	1603629	253686	nicotinate phosphoribosyltransferase
YPO1355				COchrom4:1517995-1519026	4	2			1517995	1519026	1517995	1519002	197210	hypothetical protein YPO1355
YPO1079				COchrom4:1227124-1228119	4	2			1227124	1228119	1227124	1227879	115716	putative hydroxyacylglutathione hydrolase
YPO0952				COchrom2:1050443-1051690	4	2			1050443	1051690	1050575	1051690	169256	adenine DNA glycosylase
YPO0945				COchrom3:1035474-1036166	4	2			1035474	1036166	1035573	1036166	158339	putative deoxyribonucleotide triphosphate pyrophosphatase
YPO0795				COchrom1:874075-875370	4	2			874075	875370	874348	875370	163262	DNA-binding transcriptional regulator GalR
YPO0682				COchrom3:744669-745736	4	2			744669	745736	745023	745736	183794	MotA/TolQ/ExbB proton channel family protein
YPO0579				COchrom1:622753-624216	4	2			622753	624216	622807	624216	304903	glucuronate isomerase
YPO0291				COchrom6:292347-293204	4	2			292347	293204	292347	293159	356755	hypothetical protein YPO0291
YPO0178				COchrom4:197182-198147	4	2			197182	198147	197182	198051	182607	phosphoribulokinase 1
YPO0111				COchrom2:119858-120187	4	2			119858	120187	119972	120187	512940	50S ribosomal protein L31
YPO0036				COchrom5:47525-49606	4	2			47525	49606	47525	49606	264564	ATP-dependent DNA helicase RecG
YPO0010				COchrom6:11016-11741	4	2			11016	11741	11016	11705	215418	putative GntR-famly transcriptional regulator
YPCD1.29c				COpCD6:20233-21453	4	2			20233	21453	20233	21438	712374	secreted effector protein
YPO4060				COchrom1:4578856-4579731	3	2			4578856	4579731	4578907	4579731	320409	formate dehydrogenase accessory protein
YPO4018				COchrom1:4533331-4534359	3	2			4533331	4534359	4533415	4534359	224013	pyridoxal-phosphate dependent protein
YPO3967				COchrom3:4466622-4468262	3	2			4466622	4468262	4466766	4468262	256290	phosphate transport protein
YPO3955				COchrom4:4452730-4453806	3	2			4452730	4453806	4452730	4453725	407289	gluconate utilization system Gnt-I transcriptional repressor
YPO3809				COchrom1:4275667-4276173	3	2			4275667	4276173	4275781	4276173	216009	putative acetyltransferase
YPO3737				COchrom1:4189615-4190226	3	2			4189615	4190226	4189717	4190226	321564	anti-RNA polymerase sigma 70 factor
YPO3660				COchrom6:4081008-4081511	3	2			4081008	4081511	4081008	4081460	677263	3-dehydroquinate dehydratase
YPO3629				COchrom2:4046588-4047961	3	2			4046588	4047961	4046606	4047961	416135	putative xanthine/uracil permease
YPO3499				COchrom6:3909318-3909677	3	2			3909318	3909677	3909318	3909653	1.28078e+06	preprotein translocase subunit SecG
YPO3337				COchrom1:3723433-3724233	3	2			3723433	3724233	3723448	3724233	217694	methionine aminopeptidase
YPO3113				COchrom4:3469162-3470475	3	2			3469162	3470475	3469162	3470475	102561	putative CDP-4-keto-6-deoxy-D-glucose-3-dehydratase
YPO2840				COchrom3:3169557-3170975	3	2			3169557	3170975	3169623	3170975	152419	putative chaperone
YPO2449				COchrom2:2748485-2749126	3	2			2748485	2749126	2748512	2749126	299721	putative LuxR-family regulatory protein
YPO2359				COchrom3:2651880-2652767	3	2			2651880	2652767	2651952	2652767	120838	peptide transport system ATP-binding protein
YPO2268				COchrom3:2550378-2551670	3	2			2550378	2551670	2550453	2551670	86587.6	putative ROK family transcriptional regulatory protein
YPO2158				COchrom1:2428405-2428905	3	2			2428405	2428905	2428492	2428905	388832	methionine sulfoxide reductase B
YPO2152				COchrom6:2421336-2422676	3	2			2421336	2422676	2421336	2422610	305624	hypothetical protein YPO2152
YPO1650				COchrom4:1875886-1876833	3	2			1875886	1876833	1875886	1876788	198612	hypothetical protein YPO1650
YPO1649				COchrom5:1875380-1875610	3	2			1875380	1875610	1875380	1875595	1.71699e+06	hypothetical protein YPO1649
YPO1557				COchrom2:1771766-1773160	3	2			1771766	1773160	1771769	1773160	252393	Amino acid permease
YPO1372				COchrom5:1540073-1541809	3	2			1540073	1541809	1540073	1541797	216649	cysteine/glutathione ABC transporter membrane/ATP-binding component
YPO1352				COchrom6:1515570-1516376	3	2			1515570	1516376	1515570	1516298	135162	arginine transporter ATP-binding subunit
YPO1314				COchrom5:1478270-1479007	3	2			1478270	1479007	1478270	1478890	357771	putative glutathione S-transferase-family protein
YPO1266				COchrom3:1423473-1424210	3	2			1423473	1424210	1423503	1424210	247363	16S rRNA pseudouridylate synthase A
YPO1162				COchrom1:1308622-1309110	3	2			1308622	1309110	1308655	1309110	184234	molybdopterin synthase large subunit
YPO1102				COchrom2:1246421-1247077	3	2			1246421	1247077	1246643	1247077	100271	hypothetical protein YPO1102
YPO1028				COchrom5:1168058-1169428	3	2			1168058	1169428	1168058	1169377	114650	cysteine sulfinate desulfinase
YPO0870				COchrom4:955759-958101	3	2			955759	958101	955759	958083	81423.9	hypothetical protein YPO0870
YPO0797				COchrom1:876766-877785	3	2			876766	877785	876844	877785	317395	DNA-binding transcriptional regulator LysR
YPO0572				COchrom4:616951-617442	3	2			616951	617442	616951	617331	305427	hypothetical protein YPO0572
YPO0558				COchrom1:603676-604518	3	2			603676	604518	603691	604518	222502	cell division protein FtsQ
YPO0477				COchrom1:508336-509520	3	2			508336	509520	508567	509520	276334	4-hydroxy-3-methylbut-2-enyl diphosphate reductase
YPO0460				COchrom1:485791-486786	3	2			485791	486786	485857	486786	221020	homoserine kinase
YPO0433				COchrom1:452797-454068	3	2			452797	454068	452797	454068	240125	hypothetical protein YPO0433
YPO0383				COchrom3:398715-400391	3	2			398715	400391	398748	400391	251861	isovaleryl CoA dehydrogenase
YPO0349				COchrom2:360386-360988	3	2			360386	360988	360410	360988	452802	FxsA
YPO0297				COchrom3:297918-298961	3	2			297918	298961	297924	298961	422998	tellurium resistance protein
YPO0292				COchrom4:293152-294324	3	2			293152	294324	293152	294288	381572	hypothetical protein YPO0292
YPO0114				COchrom4:121552-121932	3	2			121552	121932	121552	121869	178353	transcriptional repressor protein MetJ
YPO0063				COchrom5:73529-74908	3	2			73529	74908	73529	74881	176006	hypothetical protein YPO0063
YPO0012				COchrom5:19172-19732	3	2			19172	19732	19172	19702	83478.6	molybdopterin-guanine dinucleotide biosynthesis protein B
YPCD1.19c				COpCD5:11562-12158	3	2			11562	12158	11562	12110	473247	Yop targeting protein
YPO3989				COchrom2:4494746-4495099	2	2			4494746	4495099	4494899	4495099	90493.2	putative tautomerase
YPO3944				COchrom4:4434982-4444029	2	2			4434982	4444029	4434982	4444023	72787.1	putative invasin
YPO3917				COchrom3:4399128-4400627	2	2			4399128	4400627	4399164	4400627	315591	dihydrolipoamide dehydrogenase
YPO3860				COchrom5:4333409-4334206	2	2			4333409	4334206	4333409	4334077	265194	TDP-fucosamine acetyltransferase
YPO3841				COchrom6:4310049-4312220	2	2			4310049	4312220	4310049	4312211	235783	DNA-dependent helicase II
YPO3827				COchrom1:4294423-4295601	2	2			4294423	4295601	4294486	4295601	228427	glycerophosphodiester phosphodiesterase
YPO3818				COchrom5:4283525-4283869	2	2			4283525	4283869	4283525	4283845	359156	hypothetical protein YPO3818
YPO3816				COchrom3:4281780-4282445	2	2			4281780	4282445	4281783	4282445	193161	16S rRNA m(2)G966-methyltransferase
YPO3782				COchrom5:4244312-4245835	2	2			4244312	4245835	4244312	4245745	63621.1	putative DNA recombination protein
YPO3761				COchrom5:4223798-4224352	2	2			4223798	4224352	4223798	4224331	213524	protoporphyrinogen oxidase
YPO3659				COchrom5:4080386-4080928	2	2			4080386	4080928	4080386	4080850	379510	acetyl-CoA carboxylase biotin carboxyl carrier protein subunit
YPO3579				COchrom1:3990526-3991140	2	2			3990526	3991140	3990577	3991140	203564	hypothetical protein YPO3579
YPO3453				COchrom2:3859748-3860482	2	2			3859748	3860482	3859781	3860482	125805	putative ABC transporter, ATP-binding protein
YPO3446				COchrom3:3852909-3853937	2	2			3852909	3853937	3852930	3853937	190084	ornithine carbamoyltransferase subunit I
YPO3414				COchrom6:3812502-3812972	2	2			3812502	3812972	3812502	3812861	379943	hypothetical protein YPO3414
YPO3392				COchrom4:3787285-3788157	2	2			3787285	3788157	3787285	3788079	257143	iron-hydroxamate transporter ATP-binding subunit
YPO3328				COchrom1:3712837-3713976	2	2			3712837	3713976	3712873	3713976	113558	putative sugar ABC transporter, periplasmic protein
YPO3260				COchrom2:3632408-3632671	2	2			3632408	3632671	3632468	3632671	164214	hypothetical protein YPO3260
YPO3247				COchrom4:3614872-3620616	2	2			3614872	3620616	3614872	3620604	153371	putative adhesin
YPO3080				COchrom1:3436342-3437085	2	2			3436342	3437085	3436447	3437085	193133	multifunctional acyl-CoA thioesterase I and protease I and lysophospholipase L1
YPO3078				COchrom5:3433367-3435811	2	2			3433367	3435811	3433367	3435796	179188	putative permease
YPO2674				COchrom6:3000024-3000368	2	2			3000024	3000368	3000024	3000353	81333.6	acid-resistance protein
YPO2614				COchrom4:2935771-2936640	2	2			2935771	2936640	2935771	2936511	278125	putative glutamate/aspartate transport system permease
YPO2467				COchrom5:2764670-2767969	2	2			2764670	2767969	2764670	2767957	145292	hypothetical protein YPO2467
YPO2434				COchrom2:2735492-2735734	2	2			2735492	2735734	2735522	2735734	117553	hypothetical protein YPO2434
YPO2347				COchrom6:2640738-2641805	2	2			2640738	2641805	2640738	2641799	229380	hypothetical protein YPO2347
YPO2150				COchrom3:2419086-2420075	2	2			2419086	2420075	2419170	2420075	217858	LysR-family transcriptional regulatory protein
YPO2037				COchrom1:2307568-2308449	2	2			2307568	2308449	2307712	2308449	292898	putative hydrolase
YPO2016				COchrom2:2287868-2289202	2	2			2287868	2289202	2287940	2289202	151519	glutamyl-tRNA reductase
YPO1962				COchrom3:2228184-2229638	2	2			2228184	2229638	2228394	2229638	199783	bifunctional succinylornithine transaminase/acetylornithine transaminase
YPO1941				COchrom2:2201963-2203915	2	2			2201963	2203915	2201996	2203915	103663	hypothetical protein YPO1941
YPO1866				COchrom3:2112396-2114279	2	2			2112396	2114279	2112426	2114279	175302	excinuclease ABC subunit C
YPO1689				COchrom1:1926724-1928016	2	2			1926724	1928016	1926760	1928016	275017	putative lipoprotein
YPO1626				COchrom2:1850480-1851691	2	2			1850480	1851691	1850489	1851691	332209	outer membrane-specific lipoprotein transporter subunit LolC
YPO1331				COchrom2:1496165-1497400	2	2			1496165	1497400	1496291	1497400	112187	putrescine transporter subunit: periplasmic-binding component of ABC superfamily
YPO1272				COchrom4:1429522-1430631	2	2			1429522	1430631	1429522	1430622	339741	putative ABC transporter integral membrane subunit
YPO1159				COchrom2:1306799-1307833	2	2			1306799	1307833	1306853	1307833	214333	molybdenum cofactor biosynthesis protein A
YPO1148				COchrom6:1293405-1294418	2	2			1293405	1294418	1293405	1294226	234189	phosphotransferase
YPO1142				COchrom5:1287707-1289302	2	2			1287707	1289302	1287707	1289197	145137	putative molybdenum transport ATP-binding protein ModF
YPO1122				COchrom2:1268351-1268791	2	2			1268351	1268791	1268363	1268791	143778	colicin uptake protein TolR
YPO1110				COchrom2:1253600-1254118	2	2			1253600	1254118	1253771	1254118	786202	succinate dehydrogenase cytochrome b556 small membrane subunit
YPO1027				COchrom6:1167480-1167989	2	2			1167480	1167989	1167480	1167923	70619.4	hypothetical protein YPO1027
YPO0959				COchrom4:1059580-1060584	2	2			1059580	1060584	1059580	1060539	142627	putative sugar ABC transporter periplasmic binding protein
YPO0794				COchrom4:871777-874065	2	2			871777	874065	871777	874038	225568	putative biotin sulfoxide reductas2
YPO0666				COchrom3:725445-726353	2	2			725445	726353	725526	726353	293603	cyclic 3',5'-adenosine monophosphate phosphodiesterase
YPO0611				COchrom3:671505-672518	2	2			671505	672518	671532	672518	174869	LacI-family regulatory protein
YPO0530				COchrom5:573632-574279	2	2			573632	574279	573632	574234	258507	isopropylmalate isomerase small subunit
YPO0445				COchrom1:466711-467922	2	2			466711	467922	466792	467922	188630	hypothetical protein YPO0445
YPO0429				COchrom2:449186-449686	2	2			449186	449686	449243	449686	193036	ribosomal-protein-alanine N-acetyltransferase
YPO0154				COchrom2:168458-169285	2	2			168458	169285	168470	169285	238881	DNA adenine methylase
YPO0140				COchrom5:153758-154183	2	2			153758	154183	153758	154165	122704	heat shock protein 15
YPO0351				COchrom2:361550-363229	246	1			361550	363229	361583	363229	995172	chaperonin GroEL
YPMT1.74				COpMT2:74444-76210	114	1			74444	76210	74447	76210	1.86658e+06	toxin protein
YPO0468				COchrom2:497339-499249	113	1			497339	499249	497339	499249	614212	molecular chaperone DnaK
YPO1851				COchrom4:2094664-2098662	110	1			2094664	2098662	2094664	2098635	1.19701e+06	trifunctional transcriptional regulator/proline dehydrogenase/pyrroline-5-carboxylate dehydrogenase
YPO3319				COchrom3:3701670-3703949	100	1			3701670	3703949	3701736	3703949	996664	catalase-peroxidase
YPO4121				COchrom5:4643660-4645099	97	1			4643660	4645099	4643660	4645042	1.6432e+06	F0F1 ATP synthase subunit beta
YPO3275				COchrom5:3654692-3657301	97	1			3654692	3657301	3654692	3657265	433538	protein disaggregation chaperone
YPO3415				COchrom4:3813160-3815796	94	1			3813160	3815796	3813160	3815757	749495	bifunctional aconitate hydratase 2/2-methylisocitrate dehydratase
YPO3119				COchrom4:3475894-3477771	85	1			3475894	3477771	3475894	3477768	454293	heat shock protein 90
YPO1392				COchrom3:1572147-1573883	84	1			1572147	1573883	1572210	1573883	1.10332e+06	30S ribosomal protein S1
YPO4123				COchrom5:4646123-4647706	83	1			4646123	4647706	4646123	4647664	2709045	F0F1 ATP synthase subunit alpha
YPO3417				COchrom5:3817028-3818461	83	1			3817028	3818461	3817028	3818455	592114	dihydrolipoamide dehydrogenase
YPO0203				COchrom2:218432-219646	82	1			218432	219646	218462	219646	1.39796e+06	elongation factor Tu
YPO1435				COchrom4:1627192-1628289	80	1			1627192	1628289	1627192	1628253	946376	outer membrane protein A
YPO2157				COchrom5:2427149-2428156	77	1			2427149	2428156	2427149	2428153	1.00531e+06	glyceraldehyde 3-phosphate dehydrogenase A
YPO3516				COchrom5:3924779-3925741	75	1			3924779	3925741	3924779	3925717	1.36942e+06	malate dehydrogenase
YPO1641				COchrom1:1866118-1867476	72	1			1866118	1867476	1866223	1867476	1.33576e+06	isocitrate dehydrogenase
YPO0926				COchrom5:1016330-1018327	71	1			1016330	1018327	1016330	1018324	803087	transketolase
YPO0564				COchrom1:609361-612090	70	1			609361	612090	609376	612090	220828	preprotein translocase subunit SecA
YPO0506				COchrom3:539835-542453	69	1			539835	542453	539850	542453	758012	putative Clp ATPase
YPO1113				COchrom1:1256998-1259814	68	1			1256998	1259814	1257007	1259814	1.08081e+06	2-oxoglutarate dehydrogenase E1 component
YPO4118				COchrom4:4639195-4641069	67	1			4639195	4641069	4639195	4641024	532736	glucosamine--fructose-6-phosphate aminotransferase
YPO3376				COchrom6:3764439-3765788	66	1			3764439	3765788	3764439	3765734	1475863	phosphopyruvate hydratase
YPO3158				COchrom4:3521644-3522957	66	1			3521644	3522957	3521644	3522948	540684	trigger factor
YPO3305				COchrom5:3683714-3686359	62	1			3683714	3686359	3683714	3686341	368615	alanyl-tRNA synthetase
YPO3155				COchrom5:3516533-3518944	61	1			3516533	3518944	3516533	3518887	204230	DNA-binding ATP-dependent protease La
YPO2921				COchrom6:3263310-3267203	61	1			3263310	3267203	3263310	3267200	130969	phosphoribosylformylglycinamidine synthase
YPO2907				COchrom6:3249072-3250343	59	1			3249072	3250343	3249072	3250325	497640	serine hydroxymethyltransferase
YPO3153				COchrom4:3513856-3515790	58	1			3513856	3515790	3513856	3515742	149893	peptidyl-prolyl cis-trans isomerase (rotamase D)
YPO0560				COchrom3:605802-607025	58	1			605802	607025	605874	607025	632467	cell division protein FtsZ
YPO0226				COchrom3:229707-230219	58	1			229707	230219	229716	230219	2.5535e+06	30S ribosomal protein S5
YPO1045				COchrom2:1186217-1187074	56	1			1186217	1187074	1186217	1187074	476348	elongation factor Ts
YPO0026				COchrom2:35090-36925	56	1			35090	36925	35102	36925	798503	putative GTPase
YPO2180				COchrom6:2452605-2455298	55	1			2452605	2455298	2452605	2455280	211162	bifunctional acetaldehyde-CoA/alcohol dehydrogenase
YPO4094				COchrom6:4613544-4615997	54	1			4613544	4615997	4613544	4615958	303403	DNA gyrase subunit B
YPO3488				COchrom6:3895290-3897344	52	1			3895290	3897344	3895290	3897284	226756	ATP-dependent RNA helicase DeaD
YPO2553				COchrom6:2867127-2868926	51	1			2867127	2868926	2867127	2868923	470267	bifunctional NADH:ubiquinone oxidoreductase subunit C/D
YPO0138				COchrom4:150898-152535	51	1			150898	152535	150898	152517	539746	phosphoenolpyruvate carboxykinase
YPO2883				COchrom5:3219476-3219964	50	1			3219476	3219964	3219476	3219904	2336792	nucleoside diphosphate kinase
YPO1414				COchrom2:1604228-1606960	50	1			1604228	1606960	1604345	1606960	182860	aminopeptidase N
YPO1207				COchrom5:1359182-1360681	50	1			1359182	1360681	1359182	1360624	416502	catalase
YPO1216				COchrom2:1370714-1373404	49	1			1370714	1373404	1370729	1373404	535244	DNA gyrase subunit A
YPO0920				COchrom4:1009783-1010928	49	1			1009783	1010928	1009783	1010862	727670	fructose-bisphosphate aldolase
YPO3443				COchrom2:3848225-3851134	48	1			3848225	3851134	3848237	3851134	215254	valyl-tRNA synthetase
YPO0502				COchrom3:535944-536477	48	1			535944	536477	535959	536477	461398	hypothetical protein YPO0502
YPO0501				COchrom3:534270-535796	48	1			534270	535796	534285	535796	981663	hypothetical protein YPO0501
YPO1052				COchrom2:1193354-1195759	47	1			1193354	1195759	1193372	1195759	277588	outer membrane protein assembly factor YaeT
YPO3867				COchrom4:4341763-4343034	46	1			4341763	4343034	4341763	4343022	362937	transcription termination factor Rho
YPO3718				COchrom4:4152388-4154046	46	1			4152388	4154046	4152388	4154034	223340	glucose-6-phosphate isomerase
YPO2053				COchrom2:2331605-2333416	46	1			2331605	2333416	2331620	2333416	266408	aspartyl-tRNA synthetase
YPO0376				COchrom1:391135-392142	46	1			391135	392142	391138	392142	438293	FtsH protease regulator HflC
YPO0213				COchrom3:223563-224390	46	1			223563	224390	223566	224390	2233048	50S ribosomal protein L2
YPO3975				COchrom5:4474619-4476688	45	1			4474619	4476688	4474619	4476661	249260	oligopeptidase A
YPO1114				COchrom3:1259841-1261067	45	1			1259841	1261067	1259844	1261067	1.05684e+06	dihydrolipoamide succinyltransferase
YPO0201				COchrom2:215702-216187	45	1			215702	216187	215717	216187	1.98901e+06	30S ribosomal protein S7
YPO2339				COchrom4:2632546-2634192	44	1			2632546	2634192	2632546	2634162	165034	putative periplasmic murein peptide-binding protein
YPO1522				COchrom4:1729180-1731225	44	1			1729180	1731225	1729180	1731207	133890	methionyl-tRNA synthetase
YPO0921				COchrom6:1010982-1012169	44	1			1010982	1012169	1010982	1012145	843037	phosphoglycerate kinase
YPO0905				COchrom4:991288-994170	44	1			991288	994170	991288	994167	260803	glycine dehydrogenase
YPO3929				COchrom2:4414133-4416829	42	1			4414133	4416829	4414193	4416829	213793	phosphoenolpyruvate carboxylase
YPO3750				COchrom6:4207281-4207985	42	1			4207281	4207985	4207281	4207985	1.0333e+06	50S ribosomal protein L1
YPO3725				COchrom5:4169972-4171297	42	1			4169972	4171297	4169972	4171279	751112	isocitrate lyase
YPO3382				COchrom5:3774353-3775810	42	1			3774353	3775810	3774353	3775798	339691	serine endoprotease
YPO2905				COchrom4:3248080-3248667	42	1			3248080	3248667	3248080	3248628	126238	attachment invasion locus protein
YPO0211				COchrom3:222609-223250	42	1			222609	223250	222645	223250	2.32156e+06	50S ribosomal protein L4
YPMT1.42				COpMT3:43704-44738	42	1			43704	44738	43716	44738	809926	putative periplasmic protein
YPO2367				COchrom1:2660134-2660748	41	1			2660134	2660748	2660143	2660748	334443	glutathionine S-transferase
YPO1705				COchrom2:1944230-1946350	41	1			1944230	1946350	1944278	1946350	133632	carboxy-terminal protease
YPO1111				COchrom2:1254119-1255885	41	1			1254119	1255885	1254119	1255885	586167	succinate dehydrogenase flavoprotein subunit
YPO0475				COchrom3:504690-507551	41	1			504690	507551	504735	507551	411245	isoleucyl-tRNA synthetase
YPO0380				COchrom3:394917-397481	41	1			394917	397481	394947	397481	204284	exoribonuclease R
YPO3335				COchrom3:3721335-3723017	40	1			3721335	3723017	3721374	3723017	333979	fumarate hydratase, class I
YPO1952				COchrom3:2215875-2217908	40	1			2215875	2217908	2215887	2217908	389742	haemin storage system, HmsF protein
YPO1108				COchrom5:1251398-1252678	40	1			1251398	1252678	1251398	1252678	309243	type II citrate synthase
YPO0222				COchrom1:227476-228045	40	1			227476	228045	227506	228045	1.4117e+06	50S ribosomal protein L5
YPO2610				COchrom6:2930913-2933525	39	1			2930913	2933525	2930913	2933495	146804	leucyl-tRNA synthetase
YPO4061				COchrom1:4580107-4580790	38	1			4580107	4580790	4580167	4580790	600642	superoxide dismutase
YPO3766				COchrom2:4228778-4231012	38	1			4228778	4231012	4228823	4231012	229344	multifunctional fatty acid oxidation complex subunit alpha
YPO3539				COchrom5:3948950-3949345	38	1			3948950	3949345	3948950	3949342	2.6435e+06	30S ribosomal protein S6
YPO3497				COchrom6:3906825-3908333	38	1			3906825	3908333	3906825	3908312	259631	transcription elongation factor NusA
YPO3230				COchrom2:3595130-3596635	38	1			3595130	3596635	3595175	3596635	396859	aminoacyl-histidine dipeptidase
YPO2994				COchrom1:3343669-3345405	38	1			3343669	3345405	3343678	3345405	330288	phosphoenolpyruvate-protein phosphotransferase
YPO1214				COchrom4:1366957-1369290	38	1			1366957	1369290	1366957	1369245	198433	ribonucleotide-diphosphate reductase subunit alpha
YPO0348				COchrom5:358526-360001	38	1			358526	360001	358526	359962	919618	aspartate ammonia-lyase
YPO4122				COchrom4:4645198-4646073	37	1			4645198	4646073	4645198	4646061	1.18997e+06	F0F1 ATP synthase subunit gamma
YPO2870				COchrom4:3203461-3205065	37	1			3203461	3205065	3203461	3205038	426341	GMP synthase
YPO2550				COchrom6:2862348-2865134	37	1			2862348	2865134	2862348	2865092	410364	NADH dehydrogenase subunit G
YPO2046				COchrom4:2323093-2324832	37	1			2323093	2324832	2323093	2324823	280945	arginyl-tRNA synthetase
YPO1410				COchrom6:1597698-1598906	37	1			1597698	1598906	1597698	1598888	518059	aromatic amino acid aminotransferase
YPO1368				COchrom3:1535340-1537637	37	1			1535340	1537637	1535361	1537637	232994	ATP-dependent Clp protease ATP-binding subunit
YPO0216				COchrom3:224940-225746	37	1			224940	225746	225048	225746	2515323	30S ribosomal protein S3
YPO3751				COchrom6:4207989-4208417	36	1			4207989	4208417	4207989	4208417	1.14642e+06	50S ribosomal protein L11
YPO2975				COchrom5:3322157-3323410	36	1			3322157	3323410	3322157	3323392	824684	aminotransferase
YPO2409				COchrom6:2708268-2710700	36	1			2708268	2710700	2708268	2710652	212219	phosphoenolpyruvate synthase
YPO1587				COchrom6:1809600-1810715	36	1			1809600	1810715	1809600	1810646	308410	dihydroorotase
YPO0375				COchrom1:389872-391134	36	1			389872	391134	389875	391134	302532	FtsH protease regulator HflK
YPO3731				COchrom6:4184904-4185182	35	1			4184904	4185182	4184904	4185179	1.52529e+06	transcriptional regulator HU subunit alpha
YPO3133				COchrom1:3492154-3495309	35	1			3492154	3495309	3492157	3495309	248717	multidrug efflux protein
YPO2433				COchrom5:2733203-2735140	35	1			2733203	2735140	2733203	2735131	278540	threonyl-tRNA synthetase
YPO1758				COchrom5:2002778-2003755	35	1			2002778	2003755	2002778	2003752	600724	PTS system, mannose-specific IIAB component
YPO1068				COchrom5:1210676-1212409	35	1			1210676	1212409	1210676	1212394	183767	prolyl-tRNA synthetase
YPO0253				COchrom4:250732-252732	35	1			250732	252732	250732	252690	445680	acetyl-CoA synthetase
YPO0003				COchrom1:1417-2427	35	1			1417	2427	1435	2427	242748	asparagine synthetase AsnA
YPO4070				COchrom5:4590029-4590754	34	1			4590029	4590754	4590029	4590754	667544	hypothetical protein YPO4070
YPO2716				COchrom2:3043412-3045211	34	1			3043412	3045211	3043412	3045211	342530	GTP-binding protein LepA
YPO1405				COchrom2:1588517-1592980	34	1			1588517	1592980	1588523	1592980	98079.4	cell division protein MukB
YPO0494				COchrom4:524755-526092	34	1			524755	526092	524755	526059	191721	peptidyl-prolyl cis-trans isomerase SurA
YPO0378				COchrom1:392581-393912	34	1			392581	393912	392614	393912	393885	adenylosuccinate synthetase
YPO0234				COchrom2:233897-234904	34	1			233897	234904	233915	234904	1.5718e+06	DNA-directed RNA polymerase subunit alpha
YPO3633				COchrom2:4053140-4054219	33	1			4053140	4054219	4053161	4054219	144245	putative periplasmic binding protein
YPO2510				COchrom1:2819959-2820498	33	1			2819959	2820498	2819995	2820498	392026	DNA starvation/stationary phase protection protein Dps
YPO2064				COchrom6:2342991-2344436	33	1			2342991	2344436	2342991	2344433	326113	pyruvate kinase
YPO1683				COchrom1:1918279-1919055	33	1			1918279	1919055	1918291	1919055	1.35859e+06	probable N-acetylmuramoyl-L-alanine amidase
YPO1379				COchrom2:1552628-1553977	33	1			1552628	1553977	1552685	1553977	539288	seryl-tRNA synthetase
YPO0233				COchrom1:233251-233889	33	1			233251	233889	233269	233889	2.6709e+06	30S ribosomal protein S4
YPO3156				COchrom4:3519082-3520368	32	1			3519082	3520368	3519082	3520353	642092	ATP-dependent protease ATP-binding subunit ClpX
YPO2615				COchrom6:2936685-2937632	32	1			2936685	2937632	2936685	2937602	377073	glutamate and aspartate transporter subunit
YPO2428				COchrom6:2728077-2730554	32	1			2728077	2730554	2728077	2730464	245391	phenylalanyl-tRNA synthetase subunit beta
YPO0059				COchrom2:70112-71398	32	1			70112	71398	70187	71398	560020	2-amino-3-ketobutyrate coenzyme A ligase
YPO1926				COchrom4:2183470-2184879	31	1			2183470	2184879	2183470	2184792	150250	putative 4-hydroxybutyrate coenzyme A transferase
YPO0931				COchrom1:1023421-1024677	31	1			1023421	1024677	1023523	1024677	546707	S-adenosylmethionine synthetase
YPO0907				COchrom4:994834-995940	31	1			994834	995940	994834	995931	221420	glycine cleavage system aminomethyltransferase T
YPO0085				COchrom5:96170-96967	31	1			96170	96967	96170	96937	383169	triosephosphate isomerase
YPO3132				COchrom3:3490944-3492140	30	1			3490944	3492140	3490953	3492140	253974	multidrug efflux protein
YPO2153				COchrom5:2422760-2424754	30	1			2422760	2424754	2422760	2424694	96619.8	hypothetical protein YPO2153
YPO1124				COchrom1:1270153-1271481	30	1			1270153	1271481	1270189	1271481	494422	translocation protein TolB
YPO0078				COchrom2:88238-89272	30	1			88238	89272	88289	89272	130009	6-phosphofructokinase
YPO3765				COchrom6:4227165-4228520	29	1			4227165	4228520	4227165	4228496	383409	proline dipeptidase
YPO3714				COchrom3:4147812-4149035	29	1			4147812	4149035	4147824	4149035	236311	maltose ABC transporter periplasmic protein
YPO3561				COchrom6:3974628-3975287	29	1			3974628	3975287	3974628	3975269	557134	stringent starvation protein A
YPO3500				COchrom6:3909876-3911219	29	1			3909876	3911219	3909876	3911216	398023	phosphoglucosamine mutase
YPO3441				COchrom2:3846098-3847624	29	1			3846098	3847624	3846113	3847624	291250	leucyl aminopeptidase
YPO2329				COchrom2:2619983-2621035	29	1			2619983	2621035	2620043	2621035	617345	D-lactate dehydrogenase
YPO2013				COchrom4:2284822-2285811	29	1			2284822	2285811	2284822	2285769	356076	ribose-phosphate pyrophosphokinase
YPO1116				COchrom3:1262343-1263218	29	1			1262343	1263218	1262346	1263218	1086509	succinyl-CoA synthetase subunit alpha
YPO0929				COchrom4:1020337-1022325	29	1			1020337	1022325	1020337	1022316	251442	arginine decarboxylase
YPO3296				COchrom4:3674224-3675636	28	1			3674224	3675636	3674224	3675585	93106	signal recognition particle protein
YPO3074				COchrom3:3430152-3430709	28	1			3430152	3430709	3430215	3430709	653083	peptidyl-prolyl cis-trans isomerase B (rotamase B)
YPO2995				COchrom1:3345445-3345963	28	1			3345445	3345963	3345454	3345963	402844	glucose-specific PTS system component
YPO2889				COchrom4:3233101-3234402	28	1			3233101	3234402	3233101	3234399	220798	aminopeptidase B
YPO2393				COchrom1:2689552-2690976	28	1			2689552	2690976	2689564	2690976	76704.2	pyruvate kinase
YPO1125				COchrom3:1271517-1272038	28	1			1271517	1272038	1271532	1272038	1.39668e+06	peptidoglycan-associated outer membrane lipoprotein
YPO0888				COchrom5:971744-973270	28	1			971744	973270	971744	973261	442157	lysyl-tRNA synthetase
YPO0678				COchrom6:739614-740786	28	1			739614	740786	739614	740771	406829	putative iron-containing alcohol dehydrogenase
YPO0224				COchrom1:228721-229338	28	1			228721	229338	228805	229338	2396671	50S ribosomal protein L6
YPO3428				COchrom6:3833139-3834185	27	1			3833139	3834185	3833139	3834182	202894	guanosine 5'-monophosphate oxidoreductase
YPO3199				COchrom4:3559660-3560352	27	1			3559660	3560352	3559660	3560340	353426	short chain dehydrogenase
YPO3147				COchrom3:3507537-3508619	27	1			3507537	3508619	3507579	3508619	413395	putative Pyridoxal-phosphate dependent protein
YPO2772				COchrom3:3106224-3107753	27	1			3106224	3107753	3106236	3107753	256537	amidophosphoribosyltransferase
YPO0623				COchrom1:684136-685407	27	1			684136	685407	684175	685407	633109	putative aminotransferase
YPO0408				COchrom4:425524-426405	27	1			425524	426405	425524	426399	420693	aldolase
YPO3749				COchrom5:4206419-4206964	26	1			4206419	4206964	4206419	4206916	1.84182e+06	50S ribosomal protein L10
YPO3671				COchrom3:4096098-4096973	26	1			4096098	4096973	4096104	4096973	285755	putative carbon-nitrogen hydrolase
YPO3658				COchrom6:4079025-4080416	26	1			4079025	4080416	4079025	4080374	375087	acetyl-CoA carboxylase biotin carboxylase subunit
YPO2896				COchrom6:3238947-3240248	26	1			3238947	3240248	3238947	3240176	224851	cysteine desulfurase
YPO1412				COchrom4:1600525-1601937	26	1			1600525	1601937	1600525	1601925	314344	asparaginyl-tRNA synthetase
YPO1374				COchrom6:1544025-1545044	26	1			1544025	1545044	1544025	1544987	437041	thioredoxin reductase
YPO0507				COchrom1:542524-544905	26	1			542524	544905	542557	544905	565059	hypothetical protein YPO0507
YPO3563				COchrom6:3976050-3976493	25	1			3976050	3976493	3976050	3976478	2.54266e+06	50S ribosomal protein L13
YPO3377				COchrom5:3765815-3767467	25	1			3765815	3767467	3765815	3767452	309194	CTP synthetase
YPO3059				COchrom6:3416745-3417491	25	1			3416745	3417491	3416745	3417458	370687	phosphoribosylaminoimidazole-succinocarboxamide synthase
YPO2746				COchrom1:3076714-3078057	25	1			3076714	3078057	3076747	3078057	231634	3-ketoacyl-CoA thiolase
YPO2305				COchrom1:2591992-2593053	25	1			2591992	2593053	2592100	2593053	436540	hypothetical protein YPO2305
YPO2175				COchrom4:2448157-2448570	25	1			2448157	2448570	2448157	2448555	2.53953e+06	global DNA-binding transcriptional dual regulator H-NS
YPO0210				COchrom2:221987-222628	25	1			221987	222628	221999	222628	1.9045e+06	50S ribosomal protein L3
YPO4125				COchrom6:4648227-4648718	24	1			4648227	4648718	4648227	4648697	984822	F0F1 ATP synthase subunit B
YPO3536				COchrom5:3947900-3948364	24	1			3947900	3948364	3947900	3948352	1.54459e+06	50S ribosomal protein L9
YPO3380				COchrom6:3768708-3770951	24	1			3768708	3770951	3768708	3770942	297593	GDP/GTP pyrophosphokinase
YPO3235				COchrom6:3600657-3601883	24	1			3600657	3601883	3600657	3601880	174149	Na(+)-translocating NADH-quinone reductase subunit F
YPO2747				COchrom3:3077970-3080381	24	1			3077970	3080381	3078057	3080381	321541	multifunctional fatty acid oxidation complex subunit alpha
YPO2218				COchrom1:2491012-2493639	24	1			2491012	2493639	2491024	2493639	94491.4	DNA topoisomerase I
YPO2077				COchrom4:2357971-2358798	24	1			2357971	2358798	2357971	2358783	230902	cell division inhibitor MinD
YPO1636				COchrom5:1861610-1862998	24	1			1861610	1862998	1861610	1862980	260061	adenylosuccinate lyase
YPO1549				COchrom5:1764134-1765048	24	1			1764134	1765048	1764134	1765033	265406	ATP phosphoribosyltransferase
YPO1415				COchrom1:1607548-1608588	24	1			1607548	1608588	1607578	1608588	242514	dihydroorotate dehydrogenase 2
YPO0517				COchrom5:556946-559855	24	1			556946	559855	556946	559852	98293.6	ATP-dependent helicase HepA
YPO0223				COchrom2:228392-228790	24	1			228392	228790	228398	228790	2161043	30S ribosomal protein S8
YPCD1.28c				COpCD6:19294-20226	24	1			19294	20226	19294	20214	802304	secreted effector protein
YPO3278				COchrom3:3659217-3659972	23	1			3659217	3659972	3659241	3659972	186508	outer membrane protein assembly complex subunit YfiO
YPO2511				COchrom2:2820815-2821945	23	1			2820815	2821945	2820818	2821945	111044	hypothetical protein YPO2511
YPO1071				COchrom5:1213727-1214602	23	1			1213727	1214602	1213727	1214542	175037	DL-methionine transporter substrate-binding subunit
YPO0220				COchrom1:226783-227166	23	1			226783	227166	226795	227166	2.05547e+06	50S ribosomal protein L14
YPO3562				COchrom4:3975643-3976092	22	1			3975643	3976092	3975643	3976035	2.03943e+06	30S ribosomal protein S9
YPO3189				COchrom5:3550292-3552166	22	1			3550292	3552166	3550292	3552139	256453	preprotein translocase subunit SecD
YPO2984				COchrom2:3333455-3334891	22	1			3333455	3334891	3333476	3334891	283350	glutamyl-tRNA synthetase
YPO2877				COchrom4:3212767-3213426	22	1			3212767	3213426	3212767	3213402	324423	hypothetical protein YPO2877
YPO1719				COchrom4:1963465-1964772	22	1			1963465	1964772	1963465	1964757	61621.4	putative sugar-binding protein
YPO0550				COchrom2:593618-595126	22	1			593618	595126	593654	595126	336733	UDP-N-acetylmuramoylalanyl-D-glutamate--2,6-diaminopimelate ligase
YPO0481				COchrom1:512068-513282	22	1			512068	513282	512107	513282	456492	carbamoyl phosphate synthase small subunit
YPO0228				COchrom2:230402-230839	22	1			230402	230839	230405	230839	2.89438e+06	50S ribosomal protein L15
YPO3232				COchrom2:3598148-3599110	21	1			3598148	3599110	3598163	3599110	86359.8	hypothetical protein YPO3232
YPO3082				COchrom1:3438322-3439194	21	1			3438322	3439194	3438325	3439194	384181	putative thioredoxin
YPO2876				COchrom5:3211574-3212779	21	1			3211574	3212779	3211574	3212755	511540	outer membrane protein assembly complex subunit YfgL
YPO2303				COchrom6:2590044-2591582	21	1			2590044	2591582	2590044	2591570	218981	NAD(P) transhydrogenase subunit alpha
YPO1390				COchrom1:1569661-1571031	21	1			1569661	1571031	1569745	1571031	332456	3-phosphoshikimate 1-carboxyvinyltransferase
YPO1242				COchrom1:1399960-1401471	21	1			1399960	1401471	1399963	1401471	679347	putative bacteriophage tail sheath protein
YPO1112				COchrom3:1255932-1256651	21	1			1255932	1256651	1255935	1256651	982137	succinate dehydrogenase iron-sulfur subunit
YPO0500				COchrom1:533725-534285	21	1			533725	534285	533725	534285	1367917	hypothetical protein YPO0500
YPO0461				COchrom1:486787-488079	21	1			486787	488079	486790	488079	224435	threonine synthase
YPO4124				COchrom4:4647679-4648233	20	1			4647679	4648233	4647679	4648212	2.69324e+06	F0F1 ATP synthase subunit delta
YPO3814				COchrom4:4279876-4281507	20	1			4279876	4281507	4279876	4281501	118990	cell division protein
YPO3706				COchrom6:4139430-4140926	20	1			4139430	4140926	4139430	4140911	281073	hypothetical protein YPO3706
YPO3665				COchrom1:4087246-4088340	20	1			4087246	4088340	4087297	4088340	205853	rod shape-determining protein MreB
YPO3240				COchrom5:3605156-3606586	20	1			3605156	3606586	3605156	3606499	358410	Na(+)-translocating NADH-quinone reductase subunit A
YPO3224				COchrom5:3587564-3588859	20	1			3587564	3588859	3587564	3588811	189879	fermentation/respiration switch protein
YPO2912				COchrom4:3253942-3255570	20	1			3253942	3255570	3253942	3255564	318255	NAD synthetase
YPO2875				COchrom5:3209939-3211450	20	1			3209939	3211450	3209939	3211426	226684	GTP-binding protein EngA
YPO2855				COchrom2:3191219-3192640	20	1			3191219	3192640	3191246	3192640	87943.5	putative protease
YPO2765				COchrom2:3099131-3100162	20	1			3099131	3100162	3099152	3100162	158535	putative semialdehyde dehydrogenase
YPO2420				COchrom6:2719869-2721887	20	1			2719869	2721887	2719869	2721872	101623	bifunctional UDP-glucuronic acid decarboxylase/UDP-4-amino-4-deoxy-L-arabinose formyltransferase
YPO2235				COchrom4:2510605-2512569	20	1			2510605	2512569	2510605	2512539	231167	exoribonuclease II
YPO1507				COchrom3:1711167-1712312	20	1			1711167	1712312	1711305	1712312	309014	galactose-binding protein
YPO1351				COchrom4:1514818-1515693	20	1			1514818	1515693	1514818	1515549	119854	arginine-binding periplasmic protein 1 precursor
YPO1020				COchrom1:1155895-1159659	20	1			1155895	1159659	1155997	1159659	215327	exonuclease V subunit beta
YPO0557				COchrom3:602754-603689	20	1			602754	603689	602769	603689	327381	D-alanine--D-alanine ligase
YPO0209				COchrom3:221619-221966	20	1			221619	221966	221655	221966	2855537	30S ribosomal protein S10
YPO0017				COchrom1:22912-25719	20	1			22912	25719	22921	25719	315808	DNA polymerase I
YPO3389				COchrom2:3782519-3783829	19	1			3782519	3783829	3782549	3783829	262864	glutamate-1-semialdehyde aminotransferase
YPO3118				COchrom6:3475023-3475709	19	1			3475023	3475709	3475023	3475667	267484	adenylate kinase
YPO2878				COchrom5:3213416-3214699	19	1			3213416	3214699	3213416	3214690	301673	histidyl-tRNA synthetase
YPO2837				COchrom2:3166037-3167632	19	1			3166037	3167632	3166073	3167632	323300	exopolyphosphatase
YPO2429				COchrom4:2730478-2731554	19	1			2730478	2731554	2730478	2731461	246535	phenylalanyl-tRNA synthetase subunit alpha
YPO1599				COchrom3:1823199-1823966	19	1			1823199	1823966	1823232	1823966	955656	3-ketoacyl-(acyl-carrier-protein) reductase
YPO1213				COchrom4:1365664-1366956	19	1			1365664	1366956	1365664	1366794	208084	ribonucleotide-diphosphate reductase subunit beta
YPO1060				COchrom3:1204362-1205333	19	1			1204362	1205333	1204374	1205333	481003	acetyl-CoA carboxylase carboxyltransferase subunit alpha
YPO1047				COchrom3:1188009-1188701	19	1			1188009	1188701	1188144	1188701	265506	ribosome recycling factor
YPO0671				COchrom1:730789-733065	19	1			730789	733065	730792	733065	150406	DNA topoisomerase IV subunit A
YPO0654				COchrom3:714186-715640	19	1			714186	715640	714210	715640	207707	bifunctional heptose 7-phosphate kinase/heptose 1-phosphate adenyltransferase
YPO0430				COchrom3:449826-451454	19	1			449826	451454	449865	451454	216961	peptide chain release factor 3
YPO0298				COchrom3:299001-299603	19	1			299001	299603	299025	299603	1.0347e+06	tellurium resistance protein
YPO0287				COchrom4:288316-289152	19	1			288316	289152	288316	289116	137748	putative methylenetetrahydrofolate reductase
YPO0015				COchrom2:21785-22429	19	1			21785	22429	21806	22429	438893	periplasmic protein disulfide isomerase I
YPO4119				COchrom6:4641225-4642616	18	1			4641225	4642616	4641225	4642595	402630	bifunctional N-acetylglucosamine-1-phosphate uridyltransferase/glucosamine-1-phosphate acetyltransferase
YPO4117				COchrom5:4637672-4638745	18	1			4637672	4638745	4637672	4638712	360786	phosphate ABC transporter periplasmic substrate-binding protein PstS
YPO3590				COchrom2:3998003-3998509	18	1			3998003	3998509	3998123	3998509	876694	hypothetical protein YPO3590
YPO3521				COchrom2:3930353-3930892	18	1			3930353	3930892	3930365	3930892	725295	inorganic pyrophosphatase
YPO3083				COchrom3:3439356-3440303	18	1			3439356	3440303	3439389	3440303	218138	hypothetical protein YPO3083
YPO3061				COchrom6:3418239-3419306	18	1			3418239	3419306	3418239	3419297	291272	lipoprotein
YPO3050				COchrom4:3408313-3409422	18	1			3408313	3409422	3408313	3409401	128447	hypothetical protein YPO3050
YPO2686				COchrom3:3009675-3011381	18	1			3009675	3011381	3009738	3011381	111432	phosphoglucomutase
YPO2628				COchrom2:2953370-2955433	18	1			2953370	2955433	2953400	2955433	310686	pts system, N-acetylglucosamine-specific IIABC component
YPO2351				COchrom4:2644249-2644917	18	1			2644249	2644917	2644249	2644914	86760.9	phage shock protein PspA
YPO2147				COchrom1:2415265-2416620	18	1			2415265	2416620	2415316	2416620	628962	D-amino acid dehydrogenase small subunit
YPO1714				COchrom2:1957589-1958383	18	1			1957589	1958383	1957592	1958383	182838	IclR-family transcriptional regulatory protein
YPO1569				COchrom1:1788547-1789743	18	1			1788547	1789743	1788598	1789743	220668	L-lactate dehydrogenase
YPO0570				COchrom6:616491-616847	18	1			616491	616847	616491	616796	603248	hypothetical protein YPO0570
YPO0374				COchrom1:388336-389634	18	1			388336	389634	388348	389634	581834	putative GTPase HflX
YPO0221				COchrom2:227135-227491	18	1			227135	227491	227177	227491	2.43126e+06	50S ribosomal protein L24
YPO0217				COchrom3:225747-226169	18	1			225747	226169	225759	226169	2.70796e+06	50S ribosomal protein L16
YPO0215				COchrom1:224689-225030	18	1			224689	225030	224698	225030	2.67725e+06	50S ribosomal protein L22
YPO0157				COchrom3:170940-171998	18	1			170940	171998	170958	171998	400027	tryptophanyl-tRNA synthetase
YPO0067				COchrom3:77724-78218	18	1			77724	78218	77742	78218	977307	preprotein translocase subunit SecB
YPO0045				COchrom1:58351-59049	18	1			58351	59049	58402	59049	416397	orotate phosphoribosyltransferase
YPO3949				COchrom5:4447118-4448254	17	1			4447118	4448254	4447118	4448221	149463	aspartate-semialdehyde dehydrogenase
YPO3851				COchrom2:4321358-4322506	17	1			4321358	4322506	4321382	4322506	295616	putative uroporphyrinogen III C-methyltransferase
YPO3767				COchrom1:4231021-4232187	17	1			4231021	4232187	4231024	4232187	279064	3-ketoacyl-CoA thiolase
YPO3300				COchrom4:3678694-3679209	17	1			3678694	3679209	3678694	3679209	291402	S-ribosylhomocysteinase
YPO3292				COchrom4:3671971-3672333	17	1			3671971	3672333	3671971	3672318	1.41435e+06	50S ribosomal protein L19
YPO3221				COchrom4:3584554-3585822	17	1			3584554	3585822	3584554	3585813	218129	gamma-glutamyl phosphate reductase
YPO3164				COchrom3:3527637-3528593	17	1			3527637	3528593	3527637	3528593	987372	cytochrome o ubiquinol oxidase subunit II
YPO3117				COchrom4:3473971-3474966	17	1			3473971	3474966	3473971	3474933	270826	ferrochelatase
YPO2992				COchrom1:3341863-3342873	17	1			3341863	3342873	3341905	3342873	288627	cysteine synthase A
YPO2601				COchrom5:2921606-2922838	17	1			2921606	2922838	2921606	2922808	109466	D-alanyl-D-alanine carboxypeptidase fraction A
YPO2567				COchrom3:2881092-2883257	17	1			2881092	2883257	2881104	2883257	233787	phosphate acetyltransferase
YPO2463				COchrom5:2760947-2761975	17	1			2760947	2761975	2760947	2761951	141782	hypothetical protein YPO2463
YPO2182				COchrom2:2457551-2459206	17	1			2457551	2459206	2457569	2459206	111319	periplasmic oligopeptide-binding protein precursor
YPO2074				COchrom2:2354432-2356180	17	1			2354432	2356180	2354492	2356180	125098	long-chain-fatty-acid--CoA ligase
YPO1546				COchrom4:1760584-1761660	17	1			1760584	1761660	1760584	1761651	312064	imidazole glycerol-phosphate dehydratase/histidinol phosphatase
YPO1126				COchrom3:1272039-1272857	17	1			1272039	1272857	1272048	1272857	397135	tol-pal system protein YbgF
YPO0935				COchrom2:1027187-1028155	17	1			1027187	1028155	1027196	1028155	294151	glutathione synthetase
YPO0790				COchrom2:865868-866986	17	1			865868	866986	865946	866986	281040	putative aldo-keto reductase
YPO0469				COchrom2:499250-500500	17	1			499250	500500	499361	500500	165782	chaperone protein DnaJ
YPO0359				COchrom5:368384-369136	17	1			368384	369136	368384	369118	412742	fumarate reductase iron-sulfur subunit
YPO0175				COchrom6:195126-195764	17	1			195126	195764	195126	195758	760536	cAMP-regulatory protein
YPO3839				COchrom6:4307604-4308833	16	1			4307604	4308833	4307604	4308821	278978	hypothetical protein YPO3839
YPO3752				COchrom4:4208608-4209162	16	1			4208608	4209162	4208608	4209153	269368	transcription antitermination protein NusG
YPO3729				COchrom2:4182725-4184053	16	1			4182725	4184053	4182767	4184053	402660	phosphoribosylamine--glycine ligase
YPO3402				COchrom1:3800071-3800940	16	1			3800071	3800940	3800086	3800940	506655	pantoate--beta-alanine ligase
YPO3269				COchrom6:3641196-3642413	16	1			3641196	3642413	3641196	3642362	222628	putative methyltransferase
YPO2879				COchrom6:3214899-3216056	16	1			3214899	3216056	3214899	3216026	307399	4-hydroxy-3-methylbut-2-en-1-yl diphosphate synthase
YPO2645				COchrom4:2971786-2972808	16	1			2971786	2972808	2971786	2972790	150015	glycine betaine transporter periplasmic subunit
YPO2387				COchrom1:2680987-2682060	16	1			2680987	2682060	2681035	2682060	188056	DNA-binding transcriptional repressor PurR
YPO2302				COchrom6:2588577-2589974	16	1			2588577	2589974	2588577	2589971	290690	pyridine nucleotide transhydrogenase
YPO2292				COchrom4:2577016-2577819	16	1			2577016	2577819	2577016	2577810	122804	putative lipoprotein
YPO2021				COchrom1:2292484-2293368	16	1			2292484	2293368	2292514	2293368	365824	2-dehydro-3-deoxyphosphooctonate aldolase
YPO1928				COchrom6:2185407-2186276	16	1			2185407	2186276	2185407	2186249	128288	putative citrate lyase beta chain
YPO1418				COchrom1:1610554-1612680	16	1			1610554	1612680	1610560	1612680	116440	23S rRNA m(2)G2445 methyltransferase
YPO1145				COchrom1:1290739-1291581	16	1			1290739	1291581	1290802	1291581	162594	molybdate transporter periplasmic protein
YPO0452				COchrom2:475982-477937	16	1			475982	477937	476018	477937	141815	lytic murein transglycosylase
YPO0350				COchrom1:361210-361536	16	1			361210	361536	361243	361536	1136862	co-chaperonin GroES
YPO0299				COchrom3:299724-300362	16	1			299724	300362	299787	300362	469297	tellurium resistance protein
YPO3897				COchrom4:4370065-4371975	15	1			4370065	4371975	4370065	4371915	238775	dihydroxy-acid dehydratase
YPO3769				COchrom4:4233103-4234635	15	1			4233103	4234635	4233103	4234599	284603	3-octaprenyl-4-hydroxybenzoate decarboxylase
YPO3513				COchrom1:3922447-3923442	15	1			3922447	3923442	3922471	3923442	192368	octaprenyl diphosphate synthase
YPO3509				COchrom5:3919376-3920548	15	1			3919376	3920548	3919376	3920548	343818	GTPase ObgE
YPO3294				COchrom5:3673178-3673747	15	1			3673178	3673747	3673178	3673726	1.43981e+06	16S rRNA-processing protein RimM
YPO2374				COchrom4:2666674-2667117	15	1			2666674	2667117	2666674	2667105	414817	transcriptional regulator SlyA
YPO2264				COchrom1:2545159-2546622	15	1			2545159	2546622	2545225	2546622	212146	fumarate hydratase
YPO2259				COchrom2:2538830-2539906	15	1			2538830	2539906	2538857	2539906	243906	putative oxidoreductase
YPO1855				COchrom3:2101866-2103032	15	1			2101866	2103032	2101902	2103032	71003.8	hypothetical protein YPO1855
YPO1343				COchrom2:1507268-1508404	15	1			1507268	1508404	1507268	1508404	368745	putative periplasmic binding protein
YPO1117				COchrom1:1263931-1265553	15	1			1263931	1265553	1263985	1265553	602920	cytochrome D ubiquinol oxidase subunit I
YPO0898				COchrom2:983354-984349	15	1			983354	984349	983357	984349	390060	putative global regulator
YPO0547				COchrom3:590520-591509	15	1			590520	591509	590547	591509	439286	S-adenosyl-methyltransferase MraW
YPO0218				COchrom2:226157-226360	15	1			226157	226360	226169	226360	2.63949e+06	50S ribosomal protein L29
YPO0155				COchrom1:169561-170265	15	1			169561	170265	169588	170265	402797	ribulose-phosphate 3-epimerase
YPO0153				COchrom3:167397-168386	15	1			167397	168386	167397	168386	118089	hypothetical protein YPO0153
YPO0136				COchrom3:148653-149414	15	1			148653	149414	148695	149414	386631	osmolarity response regulator
YPCD1.13c				COpCD4:7157-8416	15	1			7157	8416	7157	8323	439215	plasmid-partitioning protein SopA
YPO4104				COchrom2:4624487-4625713	14	1			4624487	4625713	4624514	4625713	280961	trans-2-enoyl-CoA reductase
YPO4097				COchrom6:4618341-4619768	14	1			4618341	4619768	4618341	4619729	285191	chromosomal replication initiation protein
YPO4096				COchrom5:4617236-4618360	14	1			4617236	4618360	4617236	4618336	200697	DNA polymerase III subunit beta
YPO3928				COchrom1:4412623-4413819	14	1			4412623	4413819	4412650	4413819	520940	acetylornithine deacetylase
YPO3915				COchrom6:4397274-4398191	14	1			4397274	4398191	4397274	4398191	223853	DNA-binding transcriptional regulator OxyR
YPO3857				COchrom5:4329911-4331002	14	1			4329911	4331002	4329911	4330996	241832	4-alpha-L-fucosyltransferase
YPO3696				COchrom4:4129459-4131135	14	1			4129459	4131135	4129459	4131126	234063	trehalose-6-phosphate hydrolase
YPO3692				COchrom3:4125579-4126985	14	1			4125579	4126985	4125645	4126985	208255	peptidase PmbA
YPO3672				COchrom2:4096970-4098430	14	1			4096970	4098430	4096985	4098430	164283	protease TldD
YPO3555				COchrom4:3962788-3965142	14	1			3962788	3965142	3962788	3965124	129204	aerobic respiration control sensor protein ArcB
YPO3454				COchrom3:3860886-3863054	14	1			3860886	3863054	3860916	3863054	154013	anaerobic ribonucleoside triphosphate reductase
YPO3295				COchrom5:3673748-3674101	14	1			3673748	3674101	3673748	3673996	1.66232e+06	30S ribosomal protein S16
YPO2670				COchrom3:2995791-2996501	14	1			2995791	2996501	2995839	2996501	85210.9	urease accessory protein
YPO2263				COchrom6:2543766-2545052	14	1			2543766	2545052	2543766	2544941	82630.8	mannose-6-phosphate isomerase
YPO2162				COchrom4:2431177-2433057	14	1			2431177	2433057	2431177	2433027	204482	protease 4
YPO1634				COchrom4:1859917-1860609	14	1			1859917	1860609	1859917	1860588	180356	DNA-binding transcriptional regulator PhoP
YPO1627				COchrom3:1851615-1852388	14	1			1851615	1852388	1851684	1852388	156072	lipoprotein transporter ATP-binding subunit
YPO1608				COchrom1:1831618-1833099	14	1			1831618	1833099	1831666	1833099	321566	glucose-specific PTS system IIBC components
YPO1560				COchrom2:1777133-1777480	14	1			1777133	1777480	1777163	1777480	688465	hypothetical protein YPO1560
YPO1407				COchrom2:1593920-1595794	14	1			1593920	1595794	1593938	1595794	136250	hypothetical protein YPO1407
YPO0676				COchrom5:738362-739210	14	1			738362	739210	738362	739195	191269	2,5-diketo-D-gluconate reductase A
YPO0499				COchrom3:532647-533714	14	1			532647	533714	532701	533714	491288	hypothetical protein YPO0499
YPO0232				COchrom1:232846-233238	14	1			232846	233238	232849	233238	2.29996e+06	30S ribosomal protein S11
YPO0225				COchrom1:229339-229701	14	1			229339	229701	229348	229701	3.09582e+06	50S ribosomal protein L18
YPO0033				COchrom6:42465-44192	14	1			42465	44192	42465	44174	174869	possible exported protein
YPMT1.84				COpMT3:85947-86462	14	1			85947	86462	85950	86462	926759	F1 capsule antigen
YPCD1.72c				COpCD4:51473-53674	14	1			51473	53674	51473	53671	475035	secreted protein kinase
YPO4085				COchrom5:4606676-4607101	13	1			4606676	4607101	4606676	4607089	627659	heat shock protein IbpA
YPO4080				COchrom2:4599065-4601209	13	1			4599065	4601209	4599146	4601209	338218	periplasmic alpha-amylase precursor
YPO4003				COchrom5:4511834-4513498	13	1			4511834	4513498	4511834	4513441	162482	periplasmic dipeptide transport protein
YPO3863				COchrom5:4336364-4337653	13	1			4336364	4337653	4336364	4337626	462904	UDP-N-acetyl-D-mannosamine dehydrogenase
YPO3838				COchrom5:4306748-4307620	13	1			4306748	4307620	4306748	4307590	595030	hypothetical protein YPO3838
YPO3734				COchrom4:4186774-4187853	13	1			4186774	4187853	4186774	4187841	192092	uroporphyrinogen decarboxylase
YPO3639				COchrom5:4060304-4061161	13	1			4060304	4061161	4060304	4061158	282033	putative glutathione S-transferase YghU
YPO3586				COchrom1:3994981-3995967	13	1			3994981	3995967	3995113	3995967	306237	hypothetical protein YPO3586
YPO3569				COchrom4:3982261-3983544	13	1			3982261	3983544	3982261	3983523	181333	UDP-N-acetylglucosamine 1-carboxyvinyltransferase
YPO3243				COchrom6:3608676-3609305	13	1			3608676	3609305	3608676	3609257	442452	phosphoheptose isomerase
YPO3222				COchrom4:3585823-3586962	13	1			3585823	3586962	3585823	3586926	285139	gamma-glutamyl kinase
YPO3190				COchrom5:3552167-3552607	13	1			3552167	3552607	3552167	3552502	854498	preprotein translocase subunit YajC
YPO2989				COchrom5:3337676-3339691	13	1			3337676	3339691	3337676	3339688	115780	NAD-dependent DNA ligase LigA
YPO2744				COchrom4:3074485-3075768	13	1			3074485	3075768	3074485	3075756	627482	long-chain fatty acid outer membrane transporter
YPO2708				COchrom6:3034941-3036275	13	1			3034941	3036275	3034941	3036266	219949	ATP-dependent RNA helicase SrmB
YPO2379				COchrom1:2671807-2672988	13	1			2671807	2672988	2671891	2672988	127547	N-ethylmaleimide reductase
YPO2373				COchrom2:2666033-2666530	13	1			2666033	2666530	2666063	2666530	914746	putative lipoprotein
YPO2334				COchrom1:2623759-2627304	13	1			2623759	2627304	2623771	2627304	199789	putative pyruvate-flavodoxin oxidoreductase
YPO1653				COchrom6:1878633-1879718	13	1			1878633	1879718	1878633	1879643	149206	probable Zinc-binding dehydrogenase
YPO1262				COchrom2:1418966-1419988	13	1			1418966	1419988	1418984	1419988	91218.1	nucleoid-associated protein NdpA
YPO1033				COchrom4:1173766-1175232	13	1			1173766	1175232	1173766	1175130	216193	hypothetical protein YPO1033
YPO0910				COchrom4:999292-1000644	13	1			999292	1000644	999292	1000605	210647	proline aminopeptidase P II
YPO0337				COchrom5:344915-345343	13	1			344915	345343	344915	345340	398019	hypothetical protein YPO0337
YPO0231				COchrom3:232467-232832	13	1			232467	232832	232476	232832	2.34223e+06	30S ribosomal protein S13
YPO4102				COchrom2:4621166-4622821	12	1			4621166	4622821	4621181	4622821	408502	putative inner membrane protein translocase component YidC
YPO3939				COchrom4:4425460-4426938	12	1			4425460	4426938	4425460	4426890	190263	glycogen synthase
YPO3788				COchrom4:4252069-4254360	12	1			4252069	4254360	4252069	4254345	185263	5-methyltetrahydropteroyltriglutamate--homocysteine S-methyltransferase
YPO3699				COchrom6:4134234-4134731	12	1			4134234	4134731	4134234	4134710	1.06533e+06	hypothetical protein YPO3699
YPO3669				COchrom1:4090612-4092090	12	1			4090612	4092090	4090621	4092090	321792	ribonuclease G
YPO3565				COchrom2:3978086-3978547	12	1			3978086	3978547	3978143	3978547	506043	cytochrome d ubiquinol oxidase subunit III
YPO3495				COchrom4:3903670-3904194	12	1			3903670	3904194	3903670	3904080	201512	ribosome-binding factor A
YPO3431				COchrom3:3835005-3835847	12	1			3835005	3835847	3835095	3835847	407516	hypothetical protein YPO3431
YPO3121				COchrom5:3478565-3478906	12	1			3478565	3478906	3478565	3478897	428345	hypothetical protein YPO3121
YPO3088				COchrom1:3445942-3446448	12	1			3445942	3446448	3445969	3446448	202627	hypothetical protein YPO3088
YPO2827				COchrom4:3153841-3154572	12	1			3153841	3154572	3153841	3154467	169792	uracil phosphoribosyltransferase
YPO2660				COchrom3:2985387-2986982	12	1			2985387	2986982	2985405	2986982	212728	putative solute-binding protein
YPO2627				COchrom5:2952200-2953018	12	1			2952200	2953018	2952200	2953000	239378	glucosamine-6-phosphate deaminase
YPO2626				COchrom4:2951035-2952189	12	1			2951035	2952189	2951035	2952180	302804	N-acetylglucosamine-6-phosphate deacetylase
YPO2617				COchrom6:2939922-2940806	12	1			2939922	2940806	2939922	2940800	147216	hypothetical protein YPO2617
YPO2558				COchrom3:2872710-2874023	12	1			2872710	2874023	2872809	2874023	152947	aminotransferase AlaT
YPO2522				COchrom5:2830868-2831842	12	1			2830868	2831842	2830868	2831827	136809	glycosyl transferase family protein
YPO2427				COchrom5:2727776-2728084	12	1			2727776	2728084	2727776	2728072	452289	integration host factor subunit alpha
YPO2227				COchrom1:2503804-2504544	12	1			2503804	2504544	2503807	2504544	319148	orotidine 5'-phosphate decarboxylase
YPO1617				COchrom2:1839560-1840873	12	1			1839560	1840873	1839569	1840873	193246	NADH dehydrogenase
YPO1601				COchrom1:1824406-1825692	12	1			1824406	1825692	1824451	1825692	432275	3-oxoacyl-(acyl carrier protein) synthase II
YPO1523				COchrom1:1731457-1732584	12	1			1731457	1732584	1731472	1732584	235024	putative ATPase
YPO1395				COchrom2:1577063-1578850	12	1			1577063	1578850	1577102	1578850	358548	lipid transporter ATP-binding/permease protein
YPO1308				COchrom2:1469561-1470481	12	1			1469561	1470481	1469609	1470481	242954	putative DNA-binding transcriptional regulator
YPO1059				COchrom3:1200834-1204361	12	1			1200834	1204361	1200846	1204361	170059	DNA polymerase III subunit alpha
YPO1040				COchrom6:1179885-1180292	12	1			1179885	1180292	1179885	1180274	255500	hypothetical protein YPO1040
YPO0658				COchrom1:718090-718755	12	1			718090	718755	718102	718755	700680	3,4-dihydroxy-2-butanone 4-phosphate synthase
YPO0588				COchrom2:635987-637204	12	1			635987	637204	636017	637204	272548	putative methyltransferase
YPO0458				COchrom6:481575-482300	12	1			481575	482300	481575	482291	502551	two-component response regulator
YPO0442				COchrom2:462752-463735	12	1			462752	463735	462755	463735	259675	phosphoserine phosphatase
YPO0290				COchrom5:291275-292411	12	1			291275	292411	291275	292354	437184	hypothetical protein YPO0290
YPO0227				COchrom2:230192-230401	12	1			230192	230401	230222	230401	2.43238e+06	50S ribosomal protein L30
YPO0151				COchrom3:165423-165998	12	1			165423	165998	165477	165998	293698	shikimate kinase I
YPO0060				COchrom2:71399-72433	12	1			71399	72433	71408	72433	305462	L-threonine 3-dehydrogenase
YPO4113				COchrom5:4633931-4634674	11	1			4633931	4634674	4633931	4634653	251446	transcriptional regulator PhoU
YPO4067				COchrom6:4586148-4587419	11	1			4586148	4587419	4586148	4587311	200662	mannitol-1-phosphate 5-dehydrogenase
YPO3869				COchrom1:4343929-4345233	11	1			4343929	4345233	4343947	4345233	331663	ATP-dependent RNA helicase RhlB
YPO3830				COchrom4:4297987-4299003	11	1			4297987	4299003	4297987	4299000	143500	lysophospholipase L2
YPO3356				COchrom6:3745278-3746363	11	1			3745278	3746363	3745278	3746279	856487	lipoprotein NlpD
YPO3273				COchrom1:3646810-3648186	11	1			3646810	3648186	3646828	3648186	208721	phosphatidylserine synthase
YPO3157				COchrom5:3520559-3521191	11	1			3520559	3521191	3520559	3521182	317857	ATP-dependent Clp protease proteolytic subunit
YPO3122				COchrom6:3478953-3480947	11	1			3478953	3480947	3478953	3480929	88198.5	DNA polymerase III subunits gamma and tau
YPO3038				COchrom5:3391049-3393550	11	1			3391049	3393550	3391049	3393541	196173	nitrate reductase catalytic subunit
YPO2998				COchrom5:3348209-3348958	11	1			3348209	3348958	3348209	3348892	203182	putative two-component system response regulator
YPO2899				COchrom2:3241760-3242575	11	1			3241760	3242575	3241772	3242575	221034	inositol monophosphatase
YPO2857				COchrom6:3194433-3194957	11	1			3194433	3194957	3194433	3194897	210465	hypothetical protein YPO2857
YPO2806				COchrom2:3138470-3139474	11	1			3138470	3139474	3138485	3139474	138142	putative aldo/keto reductase
YPO2751				COchrom3:3083721-3084821	11	1			3083721	3084821	3083736	3084821	127933	chorismate synthase
YPO2743				COchrom3:3073566-3074378	11	1			3073566	3074378	3073614	3074378	356998	VacJ lipoprotein
YPO2668				COchrom3:2994288-2995004	11	1			2994288	2995004	2994309	2995004	149351	urease accessory protein UreE
YPO2407				COchrom6:2702889-2705960	11	1			2702889	2705960	2702889	2705945	268384	hypothetical protein YPO2407
YPO1996				COchrom5:2268167-2269111	11	1			2268167	2269111	2268167	2269072	304116	hypothetical protein YPO1996
YPO1595				COchrom1:1820047-1820226	11	1			1820047	1820226	1820059	1820226	2.51053e+06	50S ribosomal protein L32
YPO1526				COchrom1:1734274-1736199	11	1			1734274	1736199	1734343	1736199	97123.2	putative assembly protein
YPO1445				COchrom4:1637479-1638735	11	1			1637479	1638735	1637479	1638669	102503	hypothetical protein YPO1445
YPO1431				COchrom4:1623958-1625745	11	1			1623958	1625745	1623958	1625730	221787	putative Lon protease
YPO1353				COchrom6:1516593-1517213	11	1			1516593	1517213	1516593	1517153	414325	chorismate mutase
YPO1222				COchrom2:1382150-1383277	11	1			1382150	1383277	1382162	1383277	790301	outer membrane porin protein C
YPO1218				COchrom4:1376533-1377195	11	1			1376533	1377195	1376533	1377186	307875	transcriptional regulator RcsB
YPO1107				COchrom3:1250697-1251290	11	1			1250697	1251290	1250712	1251290	478062	heat shock protein GrpE
YPO0938				COchrom1:1029427-1030320	11	1			1029427	1030320	1029436	1030320	192502	putative carbon-nitrogen hydrolase
YPO0653				COchrom1:711097-714075	11	1			711097	714075	711220	714075	249280	bifunctional glutamine-synthetase adenylyltransferase/deadenyltransferase
YPO0322				COchrom3:329253-330458	11	1			329253	330458	329265	330458	311695	aromatic amino acid aminotransferase
YPO0235				COchrom3:234921-235334	11	1			234921	235334	234945	235334	2.60779e+06	50S ribosomal protein L17
YPO0193				COchrom3:210861-211511	11	1			210861	211511	210924	211511	241822	FKBP-type peptidyl-prolyl cis-trans isomerase
YPO0168				COchrom3:186975-188567	11	1			186975	188567	187026	188567	246847	hypothetical protein YPO0168
YPO0132				COchrom5:141977-144343	11	1			141977	144343	141977	144292	290057	ferrous iron transport protein B
YPO0048				COchrom5:60338-61702	11	1			60338	61702	60338	61552	163542	bifunctional phosphopantothenoylcysteine decarboxylase/phosphopantothenate synthase
YPO0027				COchrom2:37220-37837	11	1			37220	37837	37247	37837	578262	phosphatase
YPO0014				COchrom2:20648-21778	11	1			20648	21778	20792	21778	452029	serine/threonine protein kinase
YPO0013a				COchrom1:20395-20712	11	1			20395	20712	20443	20712	227678	hypothetical protein YPO0013a
YPCD1.95c				COpCD6:68179-68616	11	1			68179	68616	68179	68604	534403	secretion chaperone
YPCD1.51				COpCD1:37267-37743	11	1			37267	37743	37330	37743	503056	type III secretion apparatus component
YPO4078				COchrom2:4597826-4598857	10	1			4597826	4598857	4597877	4598857	230458	putative D-isomer specific 2-hydroxyacid dehydrogenase
YPO3852				COchrom1:4322491-4323729	10	1			4322491	4323729	4322509	4323729	190701	putative protoheme IX biogenesis protein
YPO3712				COchrom6:4145913-4147025	10	1			4145913	4147025	4145913	4147022	157968	maltose/maltodextrin transporter ATP-binding protein
YPO3572				COchrom5:3984416-3985039	10	1			3984416	3985039	3984416	3985039	178454	hypothetical protein YPO3572
YPO3493				COchrom4:3902305-3902619	10	1			3902305	3902619	3902305	3902574	2.72902e+06	30S ribosomal protein S15
YPO3412				COchrom2:3810245-3811045	10	1			3810245	3811045	3810251	3811045	213700	S-adenosylmethionine decarboxylase
YPO3384				COchrom3:3777780-3778511	10	1			3777780	3778511	3777810	3778511	290909	5'-methylthioadenosine/S-adenosylhomocysteine nucleosidase
YPO3285				COchrom5:3664982-3666115	10	1			3664982	3666115	3664982	3666103	128577	bifunctional chorismate mutase/prephenate dehydrogenase
YPO3177				COchrom2:3539777-3541648	10	1			3539777	3541648	3539789	3541648	114473	1-deoxy-D-xylulose-5-phosphate synthase
YPO3161				COchrom3:3523998-3524612	10	1			3523998	3524612	3524034	3524612	200091	hypothetical protein YPO3161
YPO3154				COchrom4:3516043-3516336	10	1			3516043	3516336	3516043	3516315	1.38383e+06	transcriptional regulator HU subunit beta
YPO3077				COchrom1:3432244-3433323	10	1			3432244	3433323	3432259	3433323	326932	phosphoribosylaminoimidazole carboxylase ATPase subunit
YPO3064				COchrom3:3420915-3421403	10	1			3420915	3421403	3420930	3421403	212923	thioredoxin-dependent thiol peroxidase
YPO2824				COchrom2:3151952-3152833	10	1			3151952	3152833	3151967	3152833	107746	bifunctional 5,10-methylene-tetrahydrofolate dehydrogenase/ 5,10-methylene-tetrahydrofolate cyclohydrolase
YPO2763				COchrom1:3096997-3098271	10	1			3096997	3098271	3097144	3098271	201726	putative D-isomer specific 2-hydroxyacid dehydrogenase
YPO2717				COchrom2:3045212-3046219	10	1			3045212	3046219	3045221	3046219	324937	signal peptidase I
YPO2665				COchrom2:2991398-2991718	10	1			2991398	2991718	2991416	2991718	129066	urease subunit gamma
YPO2611				COchrom2:2933723-2934238	10	1			2933723	2934238	2933756	2934238	134071	hypothetical protein YPO2611
YPO2577				COchrom1:2896762-2898303	10	1			2896762	2898303	2896777	2898303	214908	putative aldehyde dehydrogenase
YPO2566				COchrom1:2879710-2880936	10	1			2879710	2880936	2879734	2880936	404476	acetate kinase
YPO2562				COchrom6:2877234-2877902	10	1			2877234	2877902	2877234	2877890	197994	putative phosphatase
YPO2552				COchrom4:2866561-2867139	10	1			2866561	2867139	2866561	2867079	232078	NADH dehydrogenase subunit E
YPO2464				COchrom4:2761969-2762934	10	1			2761969	2762934	2761969	2762919	163996	hypothetical protein YPO2464
YPO2448				COchrom3:2747097-2748245	10	1			2747097	2748245	2747130	2748245	137034	N-methyltryptophan oxidase
YPO2204				COchrom4:2478223-2479509	10	1			2478223	2479509	2478223	2479413	156903	tryptophan synthase subunit beta
YPO2017				COchrom1:2289220-2290317	10	1			2289220	2290317	2289235	2290317	161230	peptide chain release factor 1
YPO1997				COchrom6:2269863-2270969	10	1			2269863	2270969	2269863	2270936	39836	hypothetical protein YPO1997
YPO1701				COchrom4:1938853-1941516	10	1			1938853	1941516	1938853	1941504	86757.5	hypothetical protein YPO1701
YPO1638				COchrom5:1863725-1864951	10	1			1863725	1864951	1863725	1864840	154714	tRNA-specific 2-thiouridylase MnmA
YPO1544				COchrom6:1759251-1760180	10	1			1759251	1760180	1759251	1759988	150986	1-(5-phosphoribosyl)-5-
YPO1495				COchrom5:1696082-1697386	10	1			1696082	1697386	1696082	1697356	282772	molybdopterin biosynthesis protein MoeA
YPO1385				COchrom6:1561947-1563734	10	1			1561947	1563734	1561947	1563713	168755	hypothetical protein YPO1385
YPO1370				COchrom6:1538760-1538996	10	1			1538760	1538996	1538760	1538978	309733	translation initiation factor IF-1
YPO1354				COchrom4:1517323-1517907	10	1			1517323	1517907	1517323	1517898	177215	putative lipoprotein
YPO0915				COchrom4:1004710-1005432	10	1			1004710	1005432	1004710	1005366	313046	ribose-5-phosphate isomerase A
YPO0891				COchrom4:976288-977004	10	1			976288	977004	976288	977004	252652	thiol:disulfide interchange protein DsbC
YPO0699				COchrom2:760922-761647	10	1			760922	761647	760928	761647	139819	fimbrial chaperone protein
YPO0645				COchrom6:703092-703319	10	1			703092	703319	703092	703307	1.62594e+06	30S ribosomal protein S21
YPO0640				COchrom3:697068-697589	10	1			697068	697589	697119	697589	515698	hypothetical protein YPO0640
YPO0559				COchrom3:604512-605801	10	1			604512	605801	604545	605801	267259	cell division protein FtsA
YPO0555				COchrom3:600051-601163	10	1			600051	601163	600093	601163	196577	undecaprenyldiphospho-muramoylpentapeptide beta-N- acetylglucosaminyltransferase
YPO0427				COchrom6:447705-448781	10	1			447705	448781	447705	448748	386158	16S ribosomal RNA m2G1207 methyltransferase
YPO0325				COchrom1:334690-335286	10	1			334690	335286	334738	335286	229025	single-stranded DNA-binding protein
YPO0044				COchrom3:57498-58235	10	1			57498	58235	57519	58235	417599	ribonuclease PH
YPMT1.82				COpMT1:82516-83343	10	1			82516	83343	82567	83343	395312	putative F1 chaperone protein
YPCD1.08c				COpCD6:4399-4707	10	1			4399	4707	4399	4698	2.37096e+06	hypothetical protein YPCD1.08c
YPO4072				COchrom6:4593300-4594241	9	1			4593300	4594241	4593300	4594214	399183	glycyl-tRNA synthetase subunit alpha
YPO4019				COchrom3:4534347-4534922	9	1			4534347	4534922	4534356	4534922	144415	adenine phosphoribosyltransferase
YPO4014				COchrom6:4525716-4527185	9	1			4525716	4527185	4525716	4527179	353327	hypothetical protein YPO4014
YPO3991				COchrom5:4496486-4498072	9	1			4496486	4498072	4496486	4497985	184454	putative insulinase family protease
YPO3990				COchrom1:4495348-4496322	9	1			4495348	4496322	4495378	4496322	301377	2-dehydro-3-deoxygluconokinase
YPO3823				COchrom2:4288952-4289488	9	1			4288952	4289488	4288961	4289488	245888	hypothetical protein YPO3823
YPO3808				COchrom6:4274244-4275377	9	1			4274244	4275377	4274244	4275359	153894	branched-chain amino acid-binding protein
YPO3781				COchrom4:4243465-4244223	9	1			4243465	4244223	4243465	4244220	296227	ubiquinone/menaquinone biosynthesis methyltransferase
YPO3779				COchrom4:4241170-4242870	9	1			4241170	4242870	4241170	4242801	471360	putative ubiquinone biosynthesis protein UbiB
YPO3768				COchrom4:4232347-4233102	9	1			4232347	4233102	4232347	4233048	351966	FMN reductase
YPO3648				COchrom3:4068111-4069010	9	1			4068111	4069010	4068120	4069010	209403	putative 2-hydroxy-3-oxopropionate reductase
YPO3637				COchrom3:4057857-4059512	9	1			4057857	4059512	4057875	4059512	327187	putative carbohydrate kinase
YPO3575				COchrom4:3986614-3987438	9	1			3986614	3987438	3986614	3987432	300819	putative ABC transporter ATP-binding protein YrbF
YPO3529				COchrom5:3940763-3941518	9	1			3940763	3941518	3940763	3941506	233874	adenosine-3'(2'),5'-bisphosphate nucleotidase
YPO3505				COchrom4:3915367-3915846	9	1			3915367	3915846	3915367	3915843	112721	transcription elongation factor GreA
YPO3261				COchrom1:3632638-3634065	9	1			3632638	3634065	3632668	3634065	150677	amidase
YPO3053				COchrom3:3410682-3411872	9	1			3410682	3411872	3410745	3411872	210566	succinyl-diaminopimelate desuccinylase
YPO3027				COchrom3:3380193-3380618	9	1			3380193	3380618	3380205	3380618	181058	hypothetical protein YPO3027
YPO3025				COchrom5:3378158-3379183	9	1			3378158	3379183	3378158	3379057	112714	hypothetical protein YPO3025
YPO2829				COchrom1:3155992-3156660	9	1			3155992	3156660	3156022	3156660	210879	phosphoribosylglycinamide formyltransferase
YPO2624				COchrom6:2948967-2949722	9	1			2948967	2949722	2948967	2949719	270689	UMP phosphatase
YPO2548				COchrom5:2860817-2861362	9	1			2860817	2861362	2860817	2861359	164377	NADH dehydrogenase subunit I
YPO2512				COchrom1:2822437-2823258	9	1			2822437	2823258	2822515	2823258	93504.6	glutamine ABC transporter periplasmic protein
YPO2439				COchrom3:2738727-2739710	9	1			2738727	2739710	2738739	2739710	227099	periplasmic-binding protein
YPO2430				COchrom4:2731960-2732316	9	1			2731960	2732316	2731960	2732316	2.67485e+06	50S ribosomal protein L20
YPO2390				COchrom2:2685014-2686204	9	1			2685014	2686204	2685053	2686204	425213	cyclopropane fatty acyl phospholipid synthase
YPO2323				COchrom1:2613016-2613630	9	1			2613016	2613630	2613025	2613630	227680	azoreductase
YPO2219				COchrom1:2494024-2495010	9	1			2494024	2495010	2494036	2495010	139268	transcriptional regulator CysB
YPO2163				COchrom1:2433112-2433741	9	1			2433112	2433741	2433190	2433741	150029	hypothetical protein YPO2163
YPO2067				COchrom1:2347705-2348352	9	1			2347705	2348352	2347711	2348352	368397	keto-hydroxyglutarate-aldolase/keto-deoxy-phosphogluconate aldolase
YPO1845				COchrom2:2089817-2090851	9	1			2089817	2090851	2089859	2090851	422338	D-cysteine desulfhydrase
YPO1771				COchrom5:2016491-2017867	9	1			2016491	2017867	2016491	2017855	164948	L-serine dehydratase
YPO1746				COchrom3:1989447-1989698	9	1			1989447	1989698	1989489	1989698	1.70992e+06	cold shock-like protein CspC
YPO1724				COchrom6:1969761-1970633	9	1			1969761	1970633	1969761	1970522	100317	2-deoxy-D-gluconate 3-dehydrogenase
YPO1654				COchrom4:1880050-1883271	9	1			1880050	1883271	1880050	1883232	269177	beta-D-galactosidase
YPO1524				COchrom2:1732754-1733470	9	1			1732754	1733470	1732829	1733470	182356	uridine kinase
YPO1391				COchrom1:1571344-1572036	9	1			1571344	1572036	1571344	1572036	261512	cytidylate kinase
YPO1357				COchrom6:1520589-1521683	9	1			1520589	1521683	1520589	1521608	114774	L-threonine aldolase
YPO0919				COchrom5:1008476-1009345	9	1			1008476	1009345	1008476	1009345	227378	hypothetical protein YPO0919
YPO0793				COchrom6:869172-871394	9	1			869172	871394	869172	871328	102374	bifunctional acyl-
YPO0783				COchrom5:859517-860317	9	1			859517	860317	859517	860311	221286	thymidylate synthase
YPO0668				COchrom1:727018-728931	9	1			727018	728931	727036	728931	172192	DNA topoisomerase IV subunit B
YPO0589				COchrom6:637320-639371	9	1			637320	639371	637320	639341	176044	2,4-dienoyl-CoA reductase
YPO0513				COchrom2:549806-551206	9	1			549806	551206	549851	551206	134714	hypothetical protein YPO0513
YPO0464				COchrom3:491436-492032	9	1			491436	492032	491445	492032	36014.8	molybdenum cofactor biosynthesis protein
YPO0455				COchrom2:479186-479845	9	1			479186	479845	479198	479845	166355	phosphoglycerate mutase
YPO0381				COchrom1:397564-398340	9	1			397564	398340	397600	398340	145517	23S rRNA (guanosine-2'-O-)-methyltransferase
YPO0373				COchrom2:387932-388249	9	1			387932	388249	387944	388249	1.00922e+06	RNA-binding protein Hfq
YPO0246				COchrom2:244292-245140	9	1			244292	245140	244319	245140	478377	shikimate 5-dehydrogenase
YPO0241				COchrom4:239971-240942	9	1			239971	240942	239971	240918	187664	methionyl-tRNA formyltransferase
YPO0120				COchrom4:128686-129453	9	1			128686	129453	128686	129444	236420	DNA-binding transcriptional repressor GlpR
YPO0093				COchrom3:102996-103247	9	1			102996	103247	103008	103247	253914	hypothetical protein YPO0093
YPO0075				COchrom2:84473-84970	9	1			84473	84970	84482	84970	165237	periplasmic stress adaptor protein CpxP
YPO0068				COchrom2:78200-79237	9	1			78200	79237	78218	79237	266624	NAD(P)H-dependent glycerol-3-phosphate dehydrogenase
YPO0064				COchrom5:74909-76471	9	1			74909	76471	74909	76456	204321	phosphoglyceromutase
YPO0051				COchrom3:62925-63095	9	1			62925	63095	62928	63095	1.06385e+06	50S ribosomal protein L33
YPO0039				COchrom5:52433-52762	9	1			52433	52762	52433	52708	252490	DNA-directed RNA polymerase subunit omega
YPO0032				COchrom1:41392-42330	9	1			41392	42330	41407	42330	242500	hypothetical protein YPO0032
YPO0019				COchrom6:26838-27503	9	1			26838	27503	26838	27488	347362	ribosome biogenesis GTP-binding protein YsxC
YPMT1.34				COpMT1:35269-35964	9	1			35269	35964	35314	35964	48875.1	hypothetical protein YPMT1.34
YPCD1.06				COpCD3:3594-4259	9	1			3594	4259	3600	4259	391517	putative outer membrane virulence protein
YPO4055				COchrom5:4573079-4574044	8	1			4573079	4574044	4573079	4574008	188642	formate dehydrogenase accessory protein FdhE
YPO3908				COchrom5:4382402-4383373	8	1			4382402	4383373	4382402	4383358	306068	putative periplasmic protein precursor
YPO3899				COchrom5:4372226-4373230	8	1			4372226	4373230	4372226	4373152	195715	branched-chain amino acid aminotransferase
YPO3844				COchrom6:4313937-4314644	8	1			4313937	4314644	4313937	4314641	220909	hypothetical protein YPO3844
YPO3759				COchrom5:4215668-4216645	8	1			4215668	4216645	4215668	4216627	132980	biotin--protein ligase
YPO3524				COchrom6:3935283-3937031	8	1			3935283	3937031	3935283	3937019	152487	hypothetical protein YPO3524
YPO3501				COchrom6:3911226-3912080	8	1			3911226	3912080	3911226	3912059	560554	dihydropteroate synthase
YPO3320				COchrom1:3704014-3704409	8	1			3704014	3704409	3704026	3704409	311738	putative cytochrome B562
YPO3277				COchrom6:3658128-3659192	8	1			3658128	3659192	3658128	3659105	119748	23S rRNA pseudouridine synthase D
YPO3150				COchrom3:3511647-3512423	8	1			3511647	3512423	3511725	3512423	343493	queuosine biosynthesis protein QueC
YPO3041				COchrom3:3395085-3395759	8	1			3395085	3395759	3395130	3395759	76765.8	nitrate/nitrite response regulator protein NarP
YPO2993				COchrom1:3343336-3343629	8	1			3343336	3343629	3343372	3343629	803806	phosphohistidinoprotein-hexose phosphotransferase component of PTS system (Hpr)
YPO2977				COchrom5:3324983-3325978	8	1			3324983	3325978	3324983	3325954	273329	glucokinase
YPO2882				COchrom5:3218018-3219241	8	1			3218018	3219241	3218018	3219214	134546	hypothetical protein YPO2882
YPO2880				COchrom4:3216088-3217128	8	1			3216088	3217128	3216088	3217125	136539	hypothetical protein YPO2880
YPO2719				COchrom1:3047248-3048159	8	1			3047248	3048159	3047248	3048159	147517	GTP-binding protein Era
YPO2685				COchrom3:3009108-3009665	8	1			3009108	3009665	3009138	3009665	140292	replication initiation regulator SeqA
YPO2625				COchrom6:2949792-2951099	8	1			2949792	2951099	2949792	2951021	168438	putative N-acetylglucosamine regulatory protein
YPO2444				COchrom1:2742673-2743551	8	1			2742673	2743551	2742676	2743551	160327	hypothetical protein YPO2444
YPO2234				COchrom6:2508189-2510330	8	1			2508189	2510330	2508189	2510255	240438	putative carbon starvation protein A
YPO2212				COchrom1:2485516-2486145	8	1			2485516	2486145	2485525	2486145	111876	hypothetical protein YPO2212
YPO2156				COchrom4:2425960-2426856	8	1			2425960	2426856	2425960	2426835	218967	hypothetical protein YPO2156
YPO2055				COchrom1:2333899-2334660	8	1			2333899	2334660	2333917	2334660	262494	hypothetical protein YPO2055
YPO2049				COchrom5:2327210-2328220	8	1			2327210	2328220	2327210	2328181	268827	hypothetical protein YPO2049
YPO1715				COchrom2:1958765-1959619	8	1			1958765	1959619	1958768	1959619	180141	probable N-acetylmuramoyl-L-alanine amidase
YPO1686				COchrom1:1922131-1923096	8	1			1922131	1923096	1922143	1923096	93208.5	hypothetical protein YPO1686
YPO1645				COchrom4:1871821-1872693	8	1			1871821	1872693	1871821	1872678	335371	hypothetical protein YPO1645
YPO1597				COchrom1:1821295-1822251	8	1			1821295	1822251	1821301	1822251	164628	3-oxoacyl-(acyl carrier protein) synthase III
YPO1547				COchrom6:1761648-1762805	8	1			1761648	1762805	1761648	1762796	247495	histidinol-phosphate aminotransferase
YPO1505				COchrom3:1708605-1709336	8	1			1708605	1709336	1708674	1709336	108712	GTP cyclohydrolase I
YPO1502				COchrom6:1704921-1706078	8	1			1704921	1706078	1704921	1706054	277507	probable alcohol dehydrogenase
YPO1393				COchrom3:1573887-1574228	8	1			1573887	1574228	1573944	1574228	1.21826e+06	integration host factor subunit beta
YPO1215				COchrom5:1369739-1370476	8	1			1369739	1370476	1369739	1370467	250464	3-demethylubiquinone-9 3-methyltransferase
YPO1149				COchrom2:1294508-1295521	8	1			1294508	1295521	1294517	1295521	310591	6-phosphogluconolactonase
YPO1139				COchrom6:1285296-1286324	8	1			1285296	1286324	1285296	1286312	252434	UDP-galactose-4-epimerase
YPO1121				COchrom2:1267661-1268350	8	1			1267661	1268350	1267664	1268350	405391	colicin uptake protein TolQ
YPO1106				COchrom6:1249707-1250627	8	1			1249707	1250627	1249707	1250588	206603	inorganic polyphosphate/ATP-NAD kinase
YPO1048				COchrom3:1188876-1190111	8	1			1188876	1190111	1188915	1190111	198774	1-deoxy-D-xylulose 5-phosphate reductoisomerase
YPO0954				COchrom1:1052296-1053399	8	1			1052296	1053399	1052323	1053399	206656	murein transglycosylase C
YPO0625				COchrom2:686852-687301	8	1			686852	687301	686855	687301	254889	hypothetical protein YPO0625
YPO0514				COchrom1:551173-552813	8	1			551173	552813	551203	552813	206114	hypothetical protein YPO0514
YPO0457				COchrom1:480907-481401	8	1			480907	481401	480934	481401	95604.5	hypothetical protein YPO0457
YPO0431				COchrom2:451763-452395	8	1			451763	452395	451781	452395	99772.4	periplasmic protein
YPO0353				COchrom6:364536-365567	8	1			364536	365567	364536	365564	306585	hypothetical protein YPO0353
YPO0295				COchrom1:296215-297414	8	1			296215	297414	296230	297414	109169	putative tellurite resistance protein
YPO0139				COchrom5:152714-153604	8	1			152714	153604	152714	153595	485825	Hsp33-like chaperonin
YPO0127				COchrom5:138908-139492	8	1			138908	139492	138908	139483	518671	putative DNA uptake protein
YPMT1.86c				COpMT5:88320-88745	8	1			88320	88745	88320	88706	342569	hypothetical protein YPMT1.86c
YPMT1.83				COpMT1:83347-85869	8	1			83347	85869	83368	85869	394721	putative F1 capsule anchoring protein
YPCD1.12c				COpCD5:6195-7178	8	1			6195	7178	6195	7157	156941	plasmid-partitioning protein
YPO4114				COchrom5:4634741-4635532	7	1			4634741	4635532	4634741	4635517	448252	phosphate transporter subunit
YPO4103				COchrom3:4622943-4624328	7	1			4622943	4624328	4622964	4624328	184277	tRNA modification GTPase TrmE
YPO4039				COchrom3:4555278-4556741	7	1			4555278	4556741	4555287	4556741	113532	xylulose kinase
YPO3941				COchrom5:4428398-4430464	7	1			4428398	4430464	4428398	4430386	279084	glycogen debranching enzyme
YPO3924				COchrom5:4408919-4410304	7	1			4408919	4410304	4408919	4410292	88471.8	argininosuccinate lyase
YPO3710				COchrom5:4143419-4144354	7	1			4143419	4144354	4143419	4144348	141633	maltose regulon periplasmic protein
YPO3663				COchrom6:4083666-4084673	7	1			4083666	4084673	4083666	4084643	225286	probable zinc-binding dehydrogenase
YPO3654				COchrom4:4073149-4073469	7	1			4073149	4073469	4073149	4073445	464691	DNA-binding protein Fis
YPO3646				COchrom4:4066300-4066782	7	1			4066300	4066782	4066300	4066767	289792	outer membrane lipoprotein
YPO3577				COchrom3:3988689-3989768	7	1			3988689	3989768	3988782	3989768	204222	D-arabinose 5-phosphate isomerase
YPO3537				COchrom5:3948392-3948637	7	1			3948392	3948637	3948392	3948619	1.71002e+06	30S ribosomal protein S18
YPO3526				COchrom2:3938207-3939541	7	1			3938207	3939541	3938210	3939541	205994	hypothetical protein YPO3526
YPO3378				COchrom6:3767664-3768512	7	1			3767664	3768512	3767664	3768506	190328	nucleoside triphosphate pyrophosphohydrolase
YPO3360				COchrom5:3748805-3749305	7	1			3748805	3749305	3748805	3749293	261154	2-C-methyl-D-erythritol 2,4-cyclodiphosphate synthase
YPO3357				COchrom4:3746383-3747015	7	1			3746383	3747015	3746383	3747009	161265	protein-L-isoaspartate O-methyltransferase
YPO3181				COchrom4:3544207-3544650	7	1			3544207	3544650	3544207	3544623	249726	transcription antitermination protein NusB
YPO3176				COchrom3:3538683-3539633	7	1			3538683	3539633	3538713	3539633	204960	geranyltranstransferase
YPO2976				COchrom3:3323592-3324905	7	1			3323592	3324905	3323658	3324905	171094	hypothetical protein YPO2976
YPO2930				COchrom5:3274232-3274990	7	1			3274232	3274990	3274232	3274963	400827	pyridoxine 5'-phosphate synthase
YPO2914				COchrom4:3255724-3257136	7	1			3255724	3257136	3255724	3257061	314609	two-component system response regulator
YPO2830				COchrom1:3156880-3157434	7	1			3156880	3157434	3156889	3157434	150365	spermidine acetyltransferase
YPO2609				COchrom4:2930275-2930928	7	1			2930275	2930928	2930275	2930898	206413	LPS-assembly lipoprotein RlpB
YPO2606				COchrom6:2928051-2928404	7	1			2928051	2928404	2928051	2928368	172218	hypothetical protein YPO2606
YPO2424				COchrom4:2725126-2725692	7	1			2725126	2725692	2725126	2725680	85505	putative glutathione peroxidase
YPO2422				COchrom6:2722839-2724029	7	1			2722839	2724029	2722839	2723993	136308	UDP-4-amino-4-deoxy-L-arabinose--oxoglutarate aminotransferase
YPO2348				COchrom5:2641796-2643217	7	1			2641796	2643217	2641796	2643193	210950	hypothetical protein YPO2348
YPO2315				COchrom5:2604455-2605075	7	1			2604455	2605075	2604455	2605033	125673	hypothetical protein YPO2315
YPO2293				COchrom3:2578272-2580065	7	1			2578272	2580065	2578383	2580065	304147	acetolactate synthase catalytic subunit
YPO2216				COchrom2:2489174-2490235	7	1			2489174	2490235	2489189	2490235	176918	putative periplasmic protease
YPO2174				COchrom2:2446328-2447722	7	1			2446328	2447722	2446376	2447722	40982.8	putative nucleotide sugar dehydrogenase
YPO2168				COchrom4:2437783-2438607	7	1			2437783	2438607	2437783	2438589	182384	exonuclease III
YPO2050				COchrom4:2328178-2329029	7	1			2328178	2329029	2328178	2328981	269091	hypothetical protein YPO2050
YPO2014				COchrom5:2286110-2287036	7	1			2286110	2287036	2286110	2287009	147591	4-diphosphocytidyl-2-C-methyl-D-erythritol kinase
YPO1939				COchrom2:2198624-2199664	7	1			2198624	2199664	2198642	2199664	231818	glutaminase
YPO1704				COchrom1:1943533-1944258	7	1			1943533	1944258	1943545	1944258	265971	putative solute/DNA competence effector
YPO1600				COchrom3:1824000-1824356	7	1			1824000	1824356	1824120	1824356	2.27939e+06	acyl carrier protein
YPO1545				COchrom5:1759994-1760620	7	1			1759994	1760620	1759994	1760584	140325	imidazole glycerol phosphate synthase subunit HisH
YPO1400				COchrom3:1582923-1583684	7	1			1582923	1583684	1582932	1583684	146808	3-deoxy-manno-octulosonate cytidylyltransferase
YPO1373				COchrom4:1541800-1543611	7	1			1541800	1543611	1541800	1543584	178403	cysteine/glutathione ABC transporter membrane/ATP-binding component
YPO1261				COchrom5:1418579-1418842	7	1			1418579	1418842	1418579	1418806	266054	hypothetical protein YPO1261
YPO1224				COchrom5:1384727-1385923	7	1			1384727	1385923	1384727	1385893	182329	beta-lactam binding protein AmpH
YPO1210				COchrom3:1363596-1364801	7	1			1363596	1364801	1363608	1364801	251337	competence damage-inducible protein A
YPO1208				COchrom2:1360973-1361524	7	1			1360973	1361524	1360997	1361524	164389	hypothetical protein YPO1208
YPO1123				COchrom2:1268852-1270069	7	1			1268852	1270069	1268903	1270069	100864	cell envelope integrity inner membrane protein TolA
YPO1073				COchrom6:1215252-1216295	7	1			1215252	1216295	1215252	1216283	202743	DL-methionine transporter ATP-binding subunit
YPO0986				COchrom3:1093287-1094675	7	1			1093287	1094675	1093299	1094675	80380.1	hypothetical protein YPO0986
YPO0917				COchrom4:1006627-1007469	7	1			1006627	1007469	1006627	1007406	232775	hypothetical protein YPO0917
YPO0890				COchrom4:974548-976287	7	1			974548	976287	974548	976281	113988	ssDNA exonuclease RecJ
YPO0785				COchrom6:861441-863699	7	1			861441	863699	861441	863687	165525	fused phosphoenolpyruvate-protein phosphotransferase PtsP/GAF domain
YPO0784				COchrom5:860318-861190	7	1			860318	861190	860318	861190	359544	prolipoprotein diacylglyceryl transferase
YPO0672				COchrom1:733345-734085	7	1			733345	734085	733354	734085	217309	putative acyltransferase
YPO0667				COchrom2:726332-726934	7	1			726332	726934	726350	726934	198289	esterase YqiA
YPO0627				COchrom3:688062-688457	7	1			688062	688457	688077	688457	337072	putative translational inhibitor protein
YPO0597				COchrom6:646233-646871	7	1			646233	646871	646233	646871	218775	putative tellurium resistance protein
YPO0553				COchrom2:597428-598894	7	1			597428	598894	597578	598894	417736	UDP-N-acetylmuramoyl-L-alanyl-D-glutamate synthetase
YPO0515				COchrom2:552758-556315	7	1			552758	556315	552863	556315	213820	hypothetical protein YPO0515
YPO0480				COchrom3:510759-511634	7	1			510759	511634	510813	511634	155658	dihydrodipicolinate reductase
YPO0474				COchrom2:503735-504703	7	1			503735	504703	503765	504703	288432	bifunctional riboflavin kinase/FMN adenylyltransferase
YPO0415				COchrom1:432619-434265	7	1			432619	434265	432673	434265	176096	autoinducer-2 (AI-2) kinase
YPO0365				COchrom6:377079-378137	7	1			377079	378137	377079	378131	372651	ribosome-associated GTPase
YPO0364				COchrom6:375873-376775	7	1			375873	376775	375873	376754	381903	phosphatidylserine decarboxylase
YPO0362				COchrom1:371326-372369	7	1			371326	372369	371392	372369	255360	lysyl-tRNA synthetase
YPO0315				COchrom6:322302-322829	7	1			322302	322829	322302	322811	111053	zinc uptake transcriptional repressor
YPO0296				COchrom3:297351-297902	7	1			297351	297902	297447	297902	268688	tellurite resistance protein
YPO0240				COchrom4:238588-239970	7	1			238588	239970	238588	239877	221914	16S rRNA methyltransferase B
YPO0239				COchrom6:237156-238556	7	1			237156	238556	237156	238532	212492	potassium transporter peripheral membrane component
YPO0229				COchrom3:230844-232178	7	1			230844	232178	230847	232178	1.70617e+06	preprotein translocase subunit SecY
YPO0152				COchrom2:166031-167143	7	1			166031	167143	166055	167143	262036	3-dehydroquinate synthase
YPO0108				COchrom5:116150-117271	7	1			116150	117271	116150	117178	337427	DNA-binding transcriptional regulator CytR
YPO0107				COchrom6:115239-116126	7	1			115239	116126	115239	116084	269000	cell division protein FtsN
YPO0106				COchrom6:114615-115211	7	1			114615	115211	114615	115139	304656	ATP-dependent protease peptidase subunit
YPO0103				COchrom4:111433-112002	7	1			111433	112002	111433	111918	574006	ribonuclease activity regulator protein RraA
YPO0065				COchrom2:76832-77287	7	1			76832	77287	76853	77287	551594	hypothetical protein YPO0065
YPO0021				COchrom2:28958-30355	7	1			28958	30355	28982	30355	93979.1	coproporphyrinogen III oxidase
YPMT1.67c				COpMT4:67988-68980	7	1			67988	68980	67988	68959	121162	partitioning protein B
YPMT1.54				COpMT2:55736-56308	7	1			55736	56308	55745	56308	323201	hypothetical protein YPMT1.54
YPCD1.09c				COpCD4:4691-4966	7	1			4691	4966	4691	4933	2.04442e+06	hypothetical protein YPCD1.09c
YPCD1.05c				COpCD4:3014-3439	7	1			3014	3439	3014	3406	432392	secretion chaperone
YPO4127				COchrom5:4649048-4649911	6	1			4649048	4649911	4649048	4649872	569059	F0F1 ATP synthase subunit A
YPO4068				COchrom4:4587448-4589388	6	1			4587448	4589388	4587448	4589379	74000	PTS system, mannitol-specific IIABC component
YPO3976				COchrom3:4476969-4477832	6	1			4476969	4477832	4476990	4477832	83349.1	hypothetical protein YPO3976
YPO3927				COchrom6:4411401-4412414	6	1			4411401	4412414	4411401	4412405	190582	N-acetyl-gamma-glutamyl-phosphate reductase
YPO3911				COchrom1:4393366-4394484	6	1			4393366	4394484	4393381	4394484	132123	tRNA (uracil-5-)-methyltransferase
YPO3862				COchrom6:4335300-4336385	6	1			4335300	4336385	4335300	4336367	300074	dTDP-D-glucose-4,6-dehydratase
YPO3833				COchrom4:4300594-4302549	6	1			4300594	4302549	4300594	4302426	239073	ATP-dependent DNA helicase RecQ
YPO3758				COchrom1:4214608-4215633	6	1			4214608	4215633	4214683	4215633	257804	pantothenate kinase
YPO3617				COchrom4:4034737-4035657	6	1			4034737	4035657	4034737	4035636	42568.5	hypothetical protein YPO3617
YPO3573				COchrom5:3985052-3985627	6	1			3985052	3985627	3985052	3985609	390249	hypothetical protein YPO3573
YPO3559				COchrom2:3973463-3973954	6	1			3973463	3973954	3973469	3973954	213785	hypothetical protein YPO3559
YPO3504				COchrom3:3914934-3915239	6	1			3914934	3915239	3914946	3915239	250601	hypothetical protein YPO3504
YPO3406				COchrom5:3804167-3805108	6	1			3804167	3805108	3804167	3805093	151690	putative ABC transporter, ATP-binding protein
YPO3383				COchrom4:3775996-3777528	6	1			3775996	3777528	3775996	3777516	96431.8	deoxyguanosinetriphosphate triphosphohydrolase
YPO3225				COchrom5:3588938-3589462	6	1			3588938	3589462	3588938	3589396	582284	xanthine-guanine phosphoribosyltransferase
YPO3205				COchrom6:3568572-3569309	6	1			3568572	3569309	3568572	3569261	202406	phosphate regulon transcriptional regulatory protein
YPO3191				COchrom5:3552614-3553792	6	1			3552614	3553792	3552614	3553738	314016	queuine tRNA-ribosyltransferase
YPO3183				COchrom6:3545250-3546374	6	1			3545250	3546374	3545250	3546359	201376	bifunctional diaminohydroxyphosphoribosylaminopyrimidine deaminase/5-amino-6-(5-phosphoribosylamino)uracil reductase
YPO3180				COchrom4:3542977-3543984	6	1			3542977	3543984	3542977	3543966	243612	thiamine monophosphate kinase
YPO3123				COchrom4:3481585-3482178	6	1			3481585	3482178	3481585	3482148	270492	adenine phosphoribosyltransferase
YPO3095				COchrom4:3452302-3453615	6	1			3452302	3453615	3452302	3453606	355868	inosine-guanosine kinase
YPO2990				COchrom5:3339779-3340855	6	1			3339779	3340855	3339779	3340765	159338	cell division protein ZipA
YPO2911				COchrom5:3253589-3253984	6	1			3253589	3253984	3253589	3253927	293746	nitrogen regulatory protein P-II 1
YPO2814				COchrom4:3144781-3146601	6	1			3144781	3146601	3144781	3146544	142997	hypothetical protein YPO2814
YPO2713				COchrom3:3040548-3041585	6	1			3040548	3041585	3040629	3041585	174866	periplasmic negative regulator of sigmaE
YPO2634				COchrom5:2963585-2964037	6	1			2963585	2964037	2963585	2964031	546375	ferric uptake regulator
YPO2612				COchrom6:2934372-2935121	6	1			2934372	2935121	2934372	2935100	106490	putative glutamate/aspartate transport ATP-binding protein
YPO2608				COchrom5:2929244-2930317	6	1			2929244	2930317	2929244	2930278	178383	DNA polymerase III subunit delta
YPO2595				COchrom1:2917009-2917263	6	1			2917009	2917263	2917054	2917263	1.86116e+06	cold shock protein CspE
YPO2563				COchrom5:2878055-2878582	6	1			2878055	2878582	2878055	2878549	273281	hypothetical protein YPO2563
YPO2462				COchrom4:2760382-2760981	6	1			2760382	2760981	2760382	2760936	193668	hypothetical protein YPO2462
YPO2273				COchrom5:2555162-2555608	6	1			2555162	2555608	2555162	2555584	141670	hypothetical protein YPO2273
YPO2272				COchrom5:2554658-2555137	6	1			2554658	2555137	2554658	2555065	305621	hypothetical protein YPO2272
YPO2201				COchrom3:2475954-2476613	6	1			2475954	2476613	2475978	2476613	202228	outer membrane protein W
YPO2185				COchrom3:2461122-2462150	6	1			2461122	2462150	2461149	2462150	334301	oligopeptide transporter ATP-binding component
YPO2041				COchrom1:2311948-2312541	6	1			2311948	2312541	2311957	2312541	279754	ribosomal-protein-S5-alanine N-acetyltransferase
YPO1994				COchrom5:2266292-2267266	6	1			2266292	2267266	2266292	2267242	132798	hypothetical protein YPO1994
YPO1776				COchrom1:2022460-2023959	6	1			2022460	2023959	2022577	2023959	94105.1	ATP-dependent RNA helicase DbpA
YPO1706				COchrom1:1946812-1947705	6	1			1946812	1947705	1946824	1947705	190886	heat shock protein HtpX
YPO1628				COchrom2:1852337-1853635	6	1			1852337	1853635	1852385	1853635	120416	outer membrane-specific lipoprotein transporter subunit LolE
YPO1611				COchrom1:1835167-1835535	6	1			1835167	1835535	1835182	1835535	213783	purine nucleoside phosphoramidase
YPO1594				COchrom1:1819510-1820046	6	1			1819510	1820046	1819522	1820046	2.20679e+06	hypothetical protein YPO1594
YPO1586				COchrom6:1809042-1809305	6	1			1809042	1809305	1809042	1809287	168356	DNA damage-inducible protein I
YPO1417				COchrom4:1609348-1610481	6	1			1609348	1610481	1609348	1610460	222940	putative iron-sulfur binding protein
YPO1403				COchrom2:1586474-1587817	6	1			1586474	1587817	1586495	1587817	120854	condesin subunit F
YPO1327				COchrom4:1494106-1494405	6	1			1494106	1494405	1494106	1494369	308365	glutaredoxin 1
YPO1244				COchrom2:1401851-1402162	6	1			1401851	1402162	1401863	1402162	175739	hypothetical protein YPO1244
YPO1158				COchrom5:1305398-1306354	6	1			1305398	1306354	1305398	1306321	260491	hypothetical protein YPO1158
YPO1043				COchrom5:1184138-1184968	6	1			1184138	1184968	1184138	1184929	378611	methionine aminopeptidase
YPO1042				COchrom6:1181397-1184168	6	1			1181397	1184168	1181397	1184135	246796	PII uridylyl-transferase
YPO1039				COchrom1:1179319-1179795	6	1			1179319	1179795	1179346	1179795	226821	flavodoxin
YPO1009				COchrom2:1138742-1139977	6	1			1138742	1139977	1138745	1139977	117815	peptidase T
YPO0864				COchrom1:952021-952713	6	1			952021	952713	952033	952713	51508	hypothetical protein YPO0864
YPO0853				COchrom4:938275-939504	6	1			938275	939504	938275	939477	61618.8	putative galactosidase
YPO0681				COchrom5:743009-744250	6	1			743009	744250	743009	744220	104432	cystathionine beta-lyase
YPO0673				COchrom2:734168-735688	6	1			734168	735688	734264	735688	141025	repressor protein for FtsI
YPO0551				COchrom1:595045-596499	6	1			595045	596499	595123	596499	368993	UDP-N-acetylmuramoyl-tripeptide--D-alanyl-D-alanine ligase
YPO0493				COchrom6:523776-524789	6	1			523776	524789	523776	524771	237744	4-hydroxythreonine-4-phosphate dehydrogenase
YPO0449				COchrom5:470426-471733	6	1			470426	471733	470426	471703	146487	hypothetical protein YPO0449
YPO0444				COchrom1:465343-466635	6	1			465343	466635	465364	466635	164314	nicotinamide-nucleotide adenylyltransferase
YPO0443				COchrom2:463814-465205	6	1			463814	465205	463823	465205	127767	DNA repair protein RadA
YPO0424				COchrom2:443810-444898	6	1			443810	444898	443813	444898	156879	putative pectinesterase
YPO0372				COchrom1:386884-387828	6	1			386884	387828	386887	387828	331552	tRNA delta(2)-isopentenylpyrophosphate transferase
YPO0371				COchrom3:384972-386894	6	1			384972	386894	384987	386894	240094	DNA mismatch repair protein
YPO0354				COchrom2:365534-366166	6	1			365534	366166	365600	366166	444038	elongation factor P
YPO0212				COchrom2:223235-223549	6	1			223235	223549	223247	223549	2.2196e+06	50S ribosomal protein L23
YPO0200				COchrom2:215186-215620	6	1			215186	215620	215246	215620	1.8342e+06	30S ribosomal protein S12
YPO0196				COchrom1:213304-214041	6	1			213304	214041	213307	214041	217187	putative DNA-binding protein
YPO0130				COchrom1:141220-141546	6	1			141220	141546	141277	141546	190607	hypothetical protein YPO0130
YPO0116				COchrom1:123370-125844	6	1			123370	125844	123409	125844	271276	bifunctional aspartate kinase II/homoserine dehydrogenase II
YPO0050				COchrom1:62659-62916	6	1			62659	62916	62680	62916	1.68011e+06	50S ribosomal protein L28
YPO0047				COchrom4:59902-60378	6	1			59902	60378	59902	60357	354202	deoxyuridine 5'-triphosphate nucleotidohydrolase
YPMT1.71				COpMT1:71830-72843	6	1			71830	72843	71857	72843	281011	hypothetical protein YPMT1.71
YPMT1.66c				COpMT4:66212-67609	6	1			66212	67609	66212	67609	168391	putative DNA-binding protein
YPO4129				COchrom5:4650962-4651675	5	1			4650962	4651675	4650962	4651582	70163.1	16S rRNA methyltransferase GidB
YPO4076				COchrom2:4595915-4596583	5	1			4595915	4596583	4595924	4596583	165879	putative outer membrane lipoprotein
YPO4054				COchrom5:4571507-4572901	5	1			4571507	4572901	4571507	4572895	208987	selenocysteine synthase
YPO3953				COchrom6:4450602-4451120	5	1			4450602	4451120	4450602	4451105	340696	putative gluconokinase
YPO3896				COchrom5:4368515-4370077	5	1			4368515	4370077	4368515	4370059	175864	threonine dehydratase
YPO3873				COchrom3:4349100-4349405	5	1			4349100	4349405	4349124	4349405	125239	peptidyl-prolyl cis-trans isomerase C
YPO3864				COchrom4:4337623-4338858	5	1			4337623	4338858	4337623	4338753	312597	UDP-N-acetylglucosamine 2-epimerase
YPO3842				COchrom5:4312313-4313065	5	1			4312313	4313065	4312313	4313029	388409	flavin mononucleotide phosphatase
YPO3817				COchrom4:4282894-4283322	5	1			4282894	4283322	4282894	4283313	161974	hypothetical protein YPO3817
YPO3778				COchrom5:4240724-4241005	5	1			4240724	4241005	4240724	4240990	192084	Sec-independent protein translocase protein TatA
YPO3771				COchrom6:4235445-4236476	5	1			4235445	4236476	4235445	4236467	392154	delta-aminolevulinic acid dehydratase
YPO3708				COchrom2:4141967-4142518	5	1			4141967	4142518	4142000	4142518	217484	hypothetical protein YPO3708
YPO3707				COchrom4:4140979-4141494	5	1			4140979	4141494	4140979	4141476	113645	hypothetical protein YPO3707
YPO3589				COchrom3:3997449-3997985	5	1			3997449	3997985	3997521	3997985	288860	aspartate carbamoyltransferase regulatory subunit
YPO3582				COchrom3:3992454-3993896	5	1			3992454	3993896	3992463	3993896	226920	RNA polymerase factor sigma-54
YPO3550				COchrom1:3959782-3960378	5	1			3959782	3960378	3959788	3960378	218538	DnaA initiator-associating protein DiaA
YPO3545				COchrom6:3953349-3954254	5	1			3953349	3954254	3953349	3954242	231873	lysR-family transcriptional regulatory protein
YPO3387				COchrom6:3780252-3780650	5	1			3780252	3780650	3780252	3780596	363152	iron-sulfur cluster insertion protein ErpA
YPO3359				COchrom4:3747745-3748797	5	1			3747745	3748797	3747745	3748794	289538	tRNA pseudouridine synthase D
YPO3355				COchrom6:3744225-3745232	5	1			3744225	3745232	3744225	3745223	799928	RNA polymerase sigma factor RpoS
YPO3213				COchrom6:3579414-3579719	5	1			3579414	3579719	3579414	3579701	154806	hypothetical protein YPO3213
YPO3160				COchrom6:3523365-3523718	5	1			3523365	3523718	3523365	3523685	160367	transcriptional regulator BolA
YPO3094				COchrom1:3450499-3452205	5	1			3450499	3452205	3450514	3452205	221726	putative cation:proton antiport protein
YPO3086				COchrom1:3441487-3444375	5	1			3441487	3444375	3441490	3444375	168574	copper exporting ATPase
YPO3033				COchrom1:3385987-3386460	5	1			3385987	3386460	3386002	3386460	215678	hypothetical protein YPO3033
YPO2916				COchrom5:3258095-3259558	5	1			3258095	3259558	3258095	3259546	161548	two-component system sensor kinase
YPO2770				COchrom1:3104665-3105402	5	1			3104665	3105402	3104680	3105402	191402	hypothetical protein YPO2770
YPO2766				COchrom1:3100090-3101043	5	1			3100090	3101043	3100249	3101043	270261	tRNA pseudouridine synthase A
YPO2750				COchrom2:3082643-3083659	5	1			3082643	3083659	3082727	3083659	268795	N5-glutamine S-adenosyl-L-methionine-dependent methyltransferase
YPO2718				COchrom2:3046568-3047251	5	1			3046568	3047251	3046571	3047251	209224	ribonuclease III
YPO2697				COchrom1:3025219-3025980	5	1			3025219	3025980	3025234	3025980	180820	putative hydrolase-oxidase
YPO2675				COchrom2:3000902-3002146	5	1			3000902	3002146	3000971	3002146	55408	voltage-gated potassium channel
YPO2635				COchrom5:2964398-2964940	5	1			2964398	2964940	2964398	2964925	265068	flavodoxin FldA
YPO2554				COchrom5:2869064-2869753	5	1			2869064	2869753	2869064	2869741	363832	NADH dehydrogenase subunit B
YPO2540				COchrom3:2852184-2852768	5	1			2852184	2852768	2852232	2852768	353423	putative thermosensitive gluconokinase
YPO2406				COchrom5:2702351-2702788	5	1			2702351	2702788	2702351	2702767	382918	hypothetical protein YPO2406
YPO2370				COchrom5:2663279-2664022	5	1			2663279	2664022	2663279	2663932	69216.5	pyridoxamine 5'-phosphate oxidase
YPO2336				COchrom2:2628776-2629795	5	1			2628776	2629795	2628791	2629795	242630	hypothetical protein YPO2336
YPO2330				COchrom2:2621093-2621557	5	1			2621093	2621557	2621105	2621557	397868	heat-inducible protein
YPO2300				COchrom3:2586447-2587211	5	1			2586447	2587211	2586459	2587211	360488	fumarate/nitrate reduction transcriptional regulator
YPO2238				COchrom2:2514506-2515534	5	1			2514506	2515534	2514533	2515534	63303.9	hypothetical protein YPO2238
YPO2202				COchrom5:2476760-2477101	5	1			2476760	2477101	2476760	2477074	111804	putative lipoprotein
YPO2164				COchrom3:2433954-2435012	5	1			2433954	2435012	2433966	2435012	149222	selenophosphate synthetase
YPO2155				COchrom1:2425009-2425887	5	1			2425009	2425887	2425117	2425887	787515	hypothetical protein YPO2155
YPO2063				COchrom1:2341657-2342646	5	1			2341657	2342646	2341684	2342646	96809.6	lipid A biosynthesis (KDO)2-(lauroyl)-lipid IVA acyltransferase
YPO1925				COchrom4:2182012-2182725	5	1			2182012	2182725	2182012	2182644	129202	putative two-component response regulator
YPO1906				COchrom4:2140840-2142927	5	1			2140840	2142927	2140840	2142861	96162.8	pesticin/yersiniabactin receptor protein
YPO1605				COchrom1:1828867-1829514	5	1			1828867	1829514	1828876	1829514	182835	thymidylate kinase
YPO1551				COchrom2:1765709-1766566	5	1			1765709	1766566	1765739	1766566	94791.9	hypothetical protein YPO1551
YPO1540				COchrom3:1754991-1755890	5	1			1754991	1755890	1754997	1755890	124421	UTP-glucose-1-phosphate uridylyltransferase
YPO1539				COchrom1:1753975-1754913	5	1			1753975	1754913	1754023	1754913	131124	UTP-glucose-1-phosphate uridylyltransferase
YPO1527				COchrom4:1736344-1737960	5	1			1736344	1737960	1736344	1737930	237651	hypothetical protein YPO1527
YPO1441				COchrom6:1634937-1635401	5	1			1634937	1635401	1634937	1635401	245036	methylglyoxal synthase
YPO1378				COchrom1:1551100-1552443	5	1			1551100	1552443	1551100	1552443	100438	recombination factor protein RarA
YPO1377				COchrom3:1550448-1551089	5	1			1550448	1551089	1550481	1551089	326004	outer-membrane lipoprotein carrier protein
YPO1364				COchrom2:1531031-1532161	5	1			1531031	1532161	1531046	1532161	126266	macrolide transporter subunit MacA
YPO1358				COchrom6:1521957-1523723	5	1			1521957	1523723	1521957	1523678	194383	pyruvate dehydrogenase
YPO1306				COchrom4:1466842-1467810	5	1			1466842	1467810	1466842	1467699	198022	endonuclease IV
YPO1277				COchrom4:1436476-1437567	5	1			1436476	1437567	1436476	1437459	208806	putative cobalamin synthesis protein
YPO1260				COchrom5:1416755-1418578	5	1			1416755	1418578	1416755	1418551	93491.8	hypothetical protein YPO1260
YPO1248				COchrom3:1406502-1407113	5	1			1406502	1407113	1406517	1407113	221098	putative bacteriophage (baseplate assembly) protein
YPO1187				COchrom3:1335564-1336916	5	1			1335564	1336916	1335648	1336916	129926	putative substrate-binding periplasmic transport protein
YPO1147				COchrom2:1292252-1293349	5	1			1292252	1293349	1292270	1293349	252157	molybdate transporter ATP-binding protein
YPO1056				COchrom1:1198144-1198935	5	1			1198144	1198935	1198147	1198935	307584	UDP-N-acetylglucosamine acyltransferase
YPO1054				COchrom3:1196415-1197440	5	1			1196415	1197440	1196418	1197440	391037	UDP-3-O-
YPO1051				COchrom2:1191944-1193335	5	1			1191944	1193335	1191980	1193335	460999	zinc metallopeptidase RseP
YPO1038				COchrom1:1178542-1179318	5	1			1178542	1179318	1178545	1179318	279674	tRNA pseudouridine synthase C
YPO0987				COchrom1:1095025-1095885	5	1			1095025	1095885	1095052	1095885	96325.9	hypothetical protein YPO0987
YPO0942				COchrom2:1033514-1034344	5	1			1033514	1034344	1033523	1034344	157268	pyrroline-5-carboxylate reductase
YPO0916				COchrom3:1005642-1006616	5	1			1005642	1006616	1005708	1006616	161598	chromosome replication initiation inhibitor protein
YPO0626				COchrom3:687420-688061	5	1			687420	688061	687471	688061	141896	hypothetical protein YPO0626
YPO0565				COchrom1:612373-612771	5	1			612373	612771	612385	612771	437387	nucleoside triphosphate pyrophosphohydrolase
YPO0486				COchrom3:519051-519581	5	1			519051	519581	519099	519581	158903	dihydrofolate reductase
YPO0462				COchrom4:488896-489681	5	1			488896	489681	488896	489672	65304.1	hypothetical protein YPO0462
YPO0448				COchrom6:469914-470444	5	1			469914	470444	469914	470420	291800	putative lipoprotein
YPO0407				COchrom4:425170-425484	5	1			425170	425484	425170	425460	465442	autoinducer-2 (AI-2) modifying protein LsrG
YPO0368				COchrom1:381034-382569	5	1			381034	382569	381055	382569	116016	hypothetical protein YPO0368
YPO0316				COchrom2:323066-324103	5	1			323066	324103	323066	324103	76680.5	tRNA-dihydrouridine synthase A
YPO0314				COchrom3:321489-322142	5	1			321489	322142	321534	322142	127835	LexA repressor
YPO0242				COchrom4:240943-241461	5	1			240943	241461	240943	241455	532368	peptide deformylase
YPO0219				COchrom1:226345-226614	5	1			226345	226614	226360	226614	1.28216e+06	30S ribosomal protein S17
YPO0180				COchrom4:198433-199449	5	1			198433	199449	198433	199413	143286	putative hydrolase
YPO0144				COchrom3:157740-158297	5	1			157740	158297	157752	158297	199414	ADP-ribose diphosphatase NudE
YPO0056				COchrom4:66949-67959	5	1			66949	67959	66949	67914	209120	ADP-heptose:LPS heptosyl transferase I
YPO0023				COchrom5:31829-32908	5	1			31829	32908	31829	32878	283878	nitrogen regulation protein NR(II)
YPMT1.68c				COpMT6:68956-70257	5	1			68956	70257	68956	70161	250511	partitioning protein A
YPMT1.34A				COpMT1:36013-36276	5	1			36013	36276	36049	36276	98834.6	hypothetical protein YPMT1.34A
YPCD1.71c				COpCD5:50211-51077	5	1			50211	51077	50211	51077	392897	targeted effector protein
YPO4093				COchrom4:4612519-4613415	4	1			4612519	4613415	4612519	4613328	188882	sugar phosphatase
YPO4065				COchrom5:4584782-4585213	4	1			4584782	4585213	4584782	4585138	202708	hypothetical protein YPO4065
YPO4037				COchrom6:4552386-4553396	4	1			4552386	4553396	4552386	4553381	89741.5	D-xylose transporter subunit XylF
YPO3834				COchrom6:4302504-4303403	4	1			4302504	4303403	4302504	4303382	183517	phospholipase A
YPO3732				COchrom5:4185368-4185967	4	1			4185368	4185967	4185368	4185958	160762	hypothetical protein YPO3732
YPO3724				COchrom5:4167989-4169863	4	1			4167989	4169863	4167989	4169716	209020	bifunctional isocitrate dehydrogenase kinase/phosphatase protein
YPO3668				COchrom3:4089990-4090631	4	1			4089990	4090631	4090038	4090631	112408	Maf-like protein
YPO3666				COchrom3:4088541-4089539	4	1			4088541	4089539	4088544	4089539	342160	rod shape-determining protein MreC
YPO3571				COchrom6:3984078-3984389	4	1			3984078	3984389	3984078	3984380	178902	putative anti-sigma B factor antagonist
YPO3519				COchrom5:3927599-3928993	4	1			3927599	3928993	3927599	3928981	480987	UDP-N-acetylmuramate:L-alanyl-gamma-D-glutamyl-m e so-diaminopimelate ligase
YPO3511				COchrom5:3921623-3921880	4	1			3921623	3921880	3921623	3921880	1.33798e+06	50S ribosomal protein L27
YPO3506				COchrom3:3916065-3917549	4	1			3916065	3917549	3916101	3917549	100967	D-alanyl-D-alanine carboxypeptidase/endopeptidase
YPO3308				COchrom5:3688367-3689008	4	1			3688367	3689008	3688367	3688855	146221	competence damage-inducible protein A
YPO3304				COchrom5:3683279-3683482	4	1			3683279	3683482	3683279	3683464	629422	carbon storage regulator
YPO3184				COchrom5:3546509-3546979	4	1			3546509	3546979	3546509	3546958	154016	transcriptional regulator NrdR
YPO3175				COchrom2:3538412-3538708	4	1			3538412	3538708	3538454	3538708	224956	exodeoxyribonuclease VII small subunit
YPO3130				COchrom6:3489786-3490151	4	1			3489786	3490151	3489786	3490139	183039	hypothetical protein YPO3130
YPO3058				COchrom4:3415660-3416586	4	1			3415660	3416586	3415660	3416526	169429	hypothetical protein YPO3058
YPO3048				COchrom5:3405386-3406492	4	1			3405386	3406492	3405386	3406456	110148	probable ABC-transporter, ATP-binding protein
YPO3017				COchrom6:3372309-3373196	4	1			3372309	3373196	3372309	3373187	144088	putative rpiR-family transcriptional regulatory protein
YPO3006				COchrom6:3357336-3358577	4	1			3357336	3358577	3357336	3358517	47671.2	putative aminotransferase
YPO2962				COchrom2:3310442-3310933	4	1			3310442	3310933	3310448	3310933	107174	hypothetical protein YPO2962
YPO2925				COchrom5:3270680-3271588	4	1			3270680	3271588	3270680	3271567	125579	N-acetylmuramic acid-6-phosphate etherase
YPO2908				COchrom3:3250857-3252056	4	1			3250857	3252056	3250866	3252056	416775	nitric oxide dioxygenase
YPO2781				COchrom2:3115220-3115816	4	1			3115220	3115816	3115268	3115816	258897	hypothetical protein YPO2781
YPO2600				COchrom6:2921145-2921525	4	1			2921145	2921525	2921145	2921408	153505	hypothetical protein YPO2600
YPO2573				COchrom6:2887989-2894012	4	1			2887989	2894012	2887989	2894003	117272	hypothetical protein YPO2573
YPO2519				COchrom6:2828928-2829941	4	1			2828928	2829941	2828928	2829938	191946	putative SAM-dependent methyltransferase
YPO2479				COchrom1:2781061-2782497	4	1			2781061	2782497	2781109	2782497	68971.5	phosphomannomutase
YPO2403				COchrom6:2699859-2701370	4	1			2699859	2701370	2699859	2701370	244766	cysteine desulfurase activator complex subunit SufB
YPO2391				COchrom4:2686255-2686923	4	1			2686255	2686923	2686255	2686911	237332	riboflavin synthase subunit alpha
YPO2352				COchrom2:2645123-2646187	4	1			2645123	2646187	2645159	2646187	201047	phage shock protein operon transcriptional activator
YPO2271				COchrom5:2554373-2554648	4	1			2554373	2554648	2554373	2554636	521876	hypothetical protein YPO2271
YPO2078				COchrom4:2358808-2359494	4	1			2358808	2359494	2358808	2359494	83703.4	septum formation inhibitor
YPO2076				COchrom4:2357698-2357970	4	1			2357698	2357970	2357698	2357967	137880	cell division topological specificity factor MinE
YPO2070				COchrom4:2349958-2350323	4	1			2349958	2350323	2349958	2350302	291546	hypothetical protein YPO2070
YPO2039				COchrom4:2309500-2310096	4	1			2309500	2310096	2309500	2310063	62602.5	hypothetical protein YPO2039
YPO1954				COchrom3:2219205-2219696	4	1			2219205	2219696	2219229	2219696	284484	haemin storage system, HmsS protein
YPO1907				COchrom5:2142992-2144572	4	1			2142992	2144572	2142992	2144569	43252.2	yersiniabactin siderophore biosynthetic protein
YPO1816				COchrom2:2063507-2064514	4	1			2063507	2064514	2063555	2064514	118182	putative sugar kinase
YPO1732				COchrom4:1977238-1978074	4	1			1977238	1978074	1977238	1978050	181386	hypothetical protein YPO1732
YPO1637				COchrom5:1863041-1863694	4	1			1863041	1863694	1863041	1863667	254469	hypothetical protein YPO1637
YPO1633				COchrom5:1858457-1859926	4	1			1858457	1859926	1858457	1859911	154088	sensor protein PhoQ
YPO1630				COchrom3:1854570-1855454	4	1			1854570	1855454	1854618	1855454	292123	NAD-dependent deacetylase
YPO1607				COchrom2:1830485-1831360	4	1			1830485	1831360	1830551	1831360	278968	putative metallodependent hydrolase
YPO1440				COchrom3:1632870-1634876	4	1			1632870	1634876	1632891	1634876	133563	DNA helicase IV
YPO1323				COchrom6:1489326-1490033	4	1			1489326	1490033	1489326	1489997	104859	deoxyribose-phosphate aldolase
YPO1298				COchrom2:1456979-1458127	4	1			1456979	1458127	1456994	1458127	120894	bifunctional fructose-specific PTS IIA/HPr protein
YPO1284				COchrom6:1442544-1443263	4	1			1442544	1443263	1442544	1443116	92339.8	elongation factor P
YPO1252				COchrom3:1409394-1410182	4	1			1409394	1410182	1409403	1410182	156276	putative bacteriophage tail fiber protein
YPO1246				COchrom1:1404019-1405449	4	1			1404019	1405449	1404043	1405449	286491	putative bacteriophage protein
YPO1245				COchrom2:1402232-1403776	4	1			1402232	1403776	1402283	1403776	93837.4	putative bacteriophage coat protein
YPO1193				COchrom3:1342329-1343753	4	1			1342329	1343753	1342338	1343753	210304	putative pyridoxal-dependent decarboxylase
YPO1137				COchrom4:1283086-1284255	4	1			1283086	1284255	1283086	1284237	181808	galactokinase
YPO1082				COchrom3:1229172-1229996	4	1			1229172	1229996	1229232	1229996	157937	DNA polymerase III subunit epsilon
YPO1021				COchrom3:1159623-1161614	4	1			1159623	1161614	1159656	1161614	321563	exonuclease V subunit alpha
YPO0831				COchrom2:911327-912151	4	1			911327	912151	911375	912151	59261.5	DeoR-family regulatory protein
YPO0758				COchrom2:812540-813562	4	1			812540	813562	812567	813562	192326	LacI-family regulatory protein
YPO0670				COchrom4:729904-730560	4	1			729904	730560	729904	730488	322949	putative modulator of drug activity
YPO0656				COchrom6:717252-717542	4	1			717252	717542	717252	717533	254034	hypothetical protein YPO0656
YPO0628				COchrom2:688730-689146	4	1			688730	689146	688742	689146	280627	putative translational inhibitor protein
YPO0561				COchrom3:607086-608045	4	1			607086	608045	607125	608045	495722	UDP-3-O-
YPO0516				COchrom2:556316-556690	4	1			556316	556690	556337	556690	111731	hypothetical protein YPO0516
YPO0509				COchrom1:545491-547137	4	1			545491	547137	545515	547137	227316	hypothetical protein YPO0509
YPO0476a				COchrom3:508047-508586	4	1			508047	508586	508128	508586	312080	FKBP-type peptidyl-prolyl cis-trans isomerase
YPO0440				COchrom2:460973-461710	4	1			460973	461710	460991	461710	217476	purine nucleoside phosphorylase
YPO0369				COchrom2:382562-383050	4	1			382562	383050	382580	383050	289867	putative ATPase
YPO0346				COchrom5:356561-356944	4	1			356561	356944	356561	356920	439521	divalent-cation tolerance protein CutA
YPO0341				COchrom4:348976-349599	4	1			348976	349599	348976	349551	156371	putative transcriptional regulator
YPO0323				COchrom1:330964-331344	4	1			330964	331344	330985	331344	254375	hypothetical protein YPO0323
YPO0320				COchrom1:326485-327903	4	1			326485	327903	326497	327903	148613	replicative DNA helicase
YPO0286				COchrom6:286662-288029	4	1			286662	288029	286662	287975	214267	coproporphyrinogen III oxidase
YPO0206				COchrom1:220693-221241	4	1			220693	221241	220768	221241	144077	bacterioferritin
YPO0194				COchrom4:211732-212004	4	1			211732	212004	211732	211950	233518	hypothetical protein YPO0194
YPO0162				COchrom1:177757-179151	4	1			177757	179151	177841	179151	194102	cytosine deaminase
YPO0156				COchrom2:170222-170956	4	1			170222	170956	170258	170956	231723	phosphoglycolate phosphatase
YPO0066				COchrom3:77397-77654	4	1			77397	77654	77406	77654	487020	glutaredoxin 3
YPO0057				COchrom6:67914-69008	4	1			67914	69008	67914	68978	247179	ADP-heptose:LPS heptosyltransferase II
YPO0046				COchrom6:59184-59876	4	1			59184	59876	59184	59780	192560	nucleoid occlusion protein
YPO0007				COchrom3:7893-8315	4	1			7893	8315	7896	8315	347938	D-ribose pyranase
YPMT1.69				COpMT1:70666-71016	4	1			70666	71016	70690	71016	128609	hypothetical protein YPMT1.69
YPMT1.31				COpMT1:33691-33978	4	1			33691	33978	33700	33978	153032	hypothetical protein YPMT1.31
YPCD1.62				COpCD1:44650-45033	4	1			44650	45033	44686	45033	220662	LCR negative regulator
YPCD1.55				COpCD1:41026-41289	4	1			41026	41289	41026	41289	344152	needle complex major subunit
YPCD1.42				COpCD2:29897-31333	4	1			29897	31333	29966	31333	361112	type III secretion apparatus component
YPCD1.38c				COpCD6:26848-27174	4	1			26848	27174	26848	27126	601657	Yop secretion and targeting control protein
YPO3956				COchrom6:4453854-4454561	3	1			4453854	4454561	4453854	4454549	168363	hypothetical protein YPO3956
YPO3925				COchrom6:4410459-4411244	3	1			4410459	4411244	4410459	4411232	316475	acetylglutamate kinase
YPO3913				COchrom5:4395038-4395700	3	1			4395038	4395700	4395038	4395685	215362	DNA-binding transcriptional repressor FabR
YPO3777				COchrom5:4240058-4240723	3	1			4240058	4240723	4240058	4240720	150276	Sec-independent protein translocase protein TatB
YPO3719				COchrom1:4154404-4155789	3	1			4154404	4155789	4154404	4155789	224478	aspartate kinase III
YPO3649				COchrom3:4069146-4069583	3	1			4069146	4069583	4069188	4069583	206696	putative gamma carboxymuconolactone decarboxylase
YPO3610				COchrom2:4024490-4024990	3	1			4024490	4024990	4024505	4024990	102296	hypothetical protein YPO3610
YPO3525				COchrom1:3937264-3937932	3	1			3937264	3937932	3937294	3937932	328631	methionine sulfoxide reductase A
YPO3522				COchrom5:3931010-3931375	3	1			3931010	3931375	3931010	3931366	237552	hypothetical protein YPO3522
YPO3517				COchrom3:3926178-3926651	3	1			3926178	3926651	3926181	3926651	336902	arginine repressor
YPO3489				COchrom6:3897471-3898358	3	1			3897471	3898358	3897471	3898355	526121	lipoprotein NlpI
YPO3445				COchrom5:3852287-3852742	3	1			3852287	3852742	3852287	3852718	489424	hypothetical protein YPO3445
YPO3440				COchrom5:3844739-3845881	3	1			3844739	3845881	3844739	3845833	445858	hypothetical protein YPO3440
YPO3381				COchrom2:3771359-3774178	3	1			3771359	3774178	3771386	3774178	160222	hybrid sensory histidine kinase BarA
YPO3374				COchrom6:3762687-3763376	3	1			3762687	3763376	3762687	3763358	155477	hypothetical protein YPO3374
YPO3361				COchrom5:3749432-3750160	3	1			3749432	3750160	3749432	3750157	652675	2-C-methyl-D-erythritol 4-phosphate cytidylyltransferase
YPO3318				COchrom5:3700259-3701266	3	1			3700259	3701266	3700259	3701233	86981.1	putative sugar ABC transporter, periplasmic protein
YPO3310				COchrom1:3690748-3691704	3	1			3690748	3691704	3690760	3691704	213027	putative transcriptional regulatory protein
YPO3267				COchrom2:3638312-3639499	3	1			3638312	3639499	3638327	3639499	147078	multidrug resistance protein A
YPO3266				COchrom3:3637389-3637943	3	1			3637389	3637943	3637431	3637943	203007	transcriptional repressor MprA
YPO3206				COchrom3:3569484-3570773	3	1			3569484	3570773	3569529	3570773	336718	exonuclease subunit SbcD
YPO3201				COchrom4:3562885-3564276	3	1			3562885	3564276	3562885	3564276	156611	putative proline-specific permease
YPO3052				COchrom2:3410327-3410743	3	1			3410327	3410743	3410345	3410743	157621	hypothetical protein YPO3052
YPO3024				COchrom1:3377080-3378060	3	1			3377080	3378060	3377167	3378060	186039	probable N-acetylneuraminate lyase
YPO3007				COchrom2:3359114-3360643	3	1			3359114	3360643	3359114	3360643	44291.1	hypothetical protein YPO3007
YPO2893				COchrom5:3237302-3237853	3	1			3237302	3237853	3237302	3237826	164989	co-chaperone HscB
YPO2891				COchrom4:3234769-3235113	3	1			3234769	3235113	3234769	3235104	131223	adrenodoxin family ferredoxin
YPO2881				COchrom5:3217115-3217870	3	1			3217115	3217870	3217115	3217864	218148	putative fimbrial biogenesis protein
YPO2872				COchrom1:3206821-3208230	3	1			3206821	3208230	3206851	3208230	158941	exodeoxyribonuclease VII large subunit
YPO2796				COchrom3:3125058-3126980	3	1			3125058	3126980	3125064	3126980	130806	putaive autotransporter protein
YPO2773				COchrom3:3107976-3108572	3	1			3107976	3108572	3108000	3108572	151856	3-octaprenyl-4-hydroxybenzoate carboxy-lyase
YPO2760				COchrom4:3093847-3094899	3	1			3093847	3094899	3093847	3094884	260341	flagella biosynthesis regulator
YPO2755				COchrom2:3087155-3087442	3	1			3087155	3087442	3087164	3087442	202338	hypothetical protein YPO2755
YPO2703				COchrom1:3030766-3031422	3	1			3030766	3031422	3030775	3031422	294226	pyrrolidone-carboxylate peptidase
YPO2605				COchrom6:2927577-2928050	3	1			2927577	2928050	2927577	2928047	113748	rRNA large subunit methyltransferase
YPO2594				COchrom6:2916297-2916764	3	1			2916297	2916764	2916297	2916668	97251.8	hypothetical protein YPO2594
YPO2569				COchrom1:2884909-2885367	3	1			2884909	2885367	2884924	2885367	154268	phosphotransferase enzyme II, A component
YPO2538				COchrom1:2849374-2850660	3	1			2849374	2850660	2849377	2850660	220786	putative lipoprotein
YPO2537				COchrom4:2847916-2848923	3	1			2847916	2848923	2847916	2848908	188698	putative LacI-family transcriptional regulatory protein
YPO2514				COchrom1:2823841-2824668	3	1			2823841	2824668	2823946	2824668	282461	glutamine ABC transporter ATP-binding protein
YPO2457				COchrom6:2754768-2755517	3	1			2754768	2755517	2754768	2755505	82283	quorum-sensing transcriptional activator YpeR
YPO2446				COchrom2:2744645-2745310	3	1			2744645	2745310	2744645	2745310	231043	2-deoxyglucose-6-phosphatase
YPO2421				COchrom5:2721869-2722861	3	1			2721869	2722861	2721869	2722852	250666	undecaprenyl phosphate 4-deoxy-4-formamido-L-arabinose transferase
YPO2418				COchrom5:2717306-2718970	3	1			2717306	2718970	2717306	2718970	82300.2	4-amino-4-deoxy-L-arabinose transferase
YPO2414				COchrom6:2714697-2715743	3	1			2714697	2715743	2714697	2715713	373402	lipoate-protein ligase A
YPO2375				COchrom6:2667903-2668805	3	1			2667903	2668805	2667903	2668799	197944	putative aldo/keto reductase
YPO2355				COchrom2:2647445-2649121	3	1			2647445	2649121	2647475	2649121	158270	peptide transport periplasmic protein precursor
YPO2307				COchrom5:2594738-2595172	3	1			2594738	2595172	2594738	2595154	187003	hypothetical protein YPO2307
YPO2255				COchrom3:2533821-2534840	3	1			2533821	2534840	2533857	2534840	40068.9	L-arabinose-binding periplasmic protein precursor
YPO2225				COchrom2:2501741-2502916	3	1			2501741	2502916	2501747	2502916	125843	tetratricopeptide repeat protein
YPO2206				COchrom4:2481001-2482041	3	1			2481001	2482041	2481001	2481999	59913.5	anthranilate phosphoribosyltransferase
YPO2167				COchrom6:2437299-2437700	3	1			2437299	2437700	2437299	2437685	73503.4	pyrimidine (deoxy)nucleoside triphosphate pyrophosphohydrolase
YPO2161				COchrom5:2430044-2431153	3	1			2430044	2431153	2430044	2431060	98656.8	cytoplasmic asparaginase I
YPO2144				COchrom1:2412352-2413098	3	1			2412352	2413098	2412379	2413098	127520	fatty acid metabolism regulator
YPO2057				COchrom2:2335607-2336287	3	1			2335607	2336287	2335673	2336287	143881	Holliday junction DNA helicase RuvA
YPO2008				COchrom2:2280365-2280955	3	1			2280365	2280955	2280557	2280955	212225	putative rhodanese-like protein
YPO1993				COchrom4:2265271-2265957	3	1			2265271	2265957	2265271	2265951	136574	putative dehydrogenase
YPO1992				COchrom5:2264507-2265178	3	1			2264507	2265178	2264507	2265166	113542	hypothetical protein YPO1992
YPO1991				COchrom3:2263716-2264372	3	1			2263716	2264372	2263734	2264372	73454.6	hypothetical protein YPO1991
YPO1940				COchrom1:2199742-2201415	3	1			2199742	2201415	2199775	2201415	217331	hypothetical protein YPO1940
YPO1864				COchrom6:2110911-2111171	3	1			2110911	2111171	2110911	2111135	62538.9	hypothetical protein YPO1864
YPO1853				COchrom2:2099186-2100691	3	1			2099186	2100691	2099207	2100691	262528	proline permease
YPO1786				COchrom2:2032223-2032579	3	1			2032223	2032579	2032223	2032579	96490.8	hypothetical protein YPO1786
YPO1772				COchrom4:2018563-2019204	3	1			2018563	2019204	2018563	2019162	189152	hypothetical protein YPO1772
YPO1769				COchrom3:2014035-2015693	3	1			2014035	2015693	2014131	2015693	108072	4-hydroxyphenylacetate 3-monooxygenase
YPO1760				COchrom6:2006019-2006513	3	1			2006019	2006513	2006019	2006486	203036	homoprotocatechuate degradative operon repressor
YPO1735				COchrom5:1979915-1981642	3	1			1979915	1981642	1979915	1981633	71424.6	putative ABC transporter (ATP-binding protein)
YPO1694				COchrom6:1931646-1931894	3	1			1931646	1931894	1931646	1931885	199126	hypothetical protein YPO1694
YPO1655				COchrom1:1883722-1883985	3	1			1883722	1883985	1883773	1883985	352726	cold shock protein
YPO1643				COchrom4:1868941-1869213	3	1			1868941	1869213	1868941	1869201	247901	hypothetical protein YPO1643
YPO1639				COchrom5:1865027-1865476	3	1			1865027	1865476	1865027	1865473	220155	hypothetical protein YPO1639
YPO1613				COchrom3:1835979-1836575	3	1			1835979	1836575	1836000	1836575	82487.2	putative lipoprotein
YPO1556				COchrom2:1770107-1771309	3	1			1770107	1771309	1770218	1771309	69498.1	hypothetical protein YPO1556
YPO1443				COchrom1:1636573-1636992	3	1			1636573	1636992	1636576	1636992	183972	hypothetical protein YPO1443
YPO1438				COchrom6:1630083-1632272	3	1			1630083	1632272	1630083	1632221	342013	hypothetical protein YPO1438
YPO1404				COchrom3:1587765-1588526	3	1			1587765	1588526	1587825	1588526	194695	condesin subunit E
YPO1402				COchrom3:1585698-1586498	3	1			1585698	1586498	1585713	1586498	241730	putative metallothionein SmtA
YPO1375				COchrom1:1545754-1546248	3	1			1545754	1546248	1545754	1546248	193037	leucine-responsive transcriptional regulator
YPO1310				COchrom1:1472503-1473681	3	1			1472503	1473681	1472536	1473681	47117.4	putative periplasmic substrate-binding transport protein
YPO1283				COchrom2:1441166-1442404	3	1			1441166	1442404	1441211	1442404	116785	mannonate dehydratase
YPO1247				COchrom3:1405434-1406501	3	1			1405434	1406501	1405446	1406501	279264	putative bacteriophage tail protein
YPO1243				COchrom1:1401490-1401861	3	1			1401490	1401861	1401493	1401861	694711	hypothetical protein YPO1243
YPO1233				COchrom4:1392937-1393662	3	1			1392937	1393662	1392937	1393659	81768.4	putative prophage repressor protein
YPO1232				COchrom6:1392489-1392809	3	1			1392489	1392809	1392489	1392731	121117	putative stress response protein
YPO1198				COchrom2:1347809-1348780	3	1			1347809	1348780	1347842	1348780	146651	putative ABC transport ATP-binding subunit
YPO1194				COchrom4:1343908-1344768	3	1			1343908	1344768	1343908	1344762	199998	putative sulfurtransferase
YPO1177				COchrom5:1325960-1327687	3	1			1325960	1327687	1325960	1327675	47296.1	D-lactate dehydrogenase
YPO1169				COchrom1:1317337-1318248	3	1			1317337	1318248	1317355	1318248	248476	DNA-binding transcriptional activator XapR
YPO1160				COchrom3:1307898-1308413	3	1			1307898	1308413	1307934	1308413	93521.1	molybdenum cofactor biosynthesis protein C
YPO1127				COchrom1:1273690-1274754	3	1			1273690	1274754	1273693	1274754	216626	quinolinate synthetase
YPO1104				COchrom5:1247504-1247860	3	1			1247504	1247860	1247504	1247854	462829	hypothetical protein YPO1104
YPO1077				COchrom3:1224831-1225622	3	1			1224831	1225622	1224840	1225622	221663	hypothetical protein YPO1077
YPO1070				COchrom5:1213202-1213618	3	1			1213202	1213618	1213202	1213609	263370	outer membrane lipoprotein
YPO1064a				COchrom4:1208365-1208601	3	1			1208365	1208601	1208365	1208565	320681	hypothetical protein YPO1064a
YPO1064				COchrom6:1208118-1208384	3	1			1208118	1208384	1208118	1208378	192188	Rho-binding antiterminator
YPO1058				COchrom3:1200084-1200716	3	1			1200084	1200716	1200120	1200716	177742	ribonuclease HII
YPO1057				COchrom1:1198936-1200123	3	1			1198936	1200123	1198939	1200123	190452	lipid-A-disaccharide synthase
YPO1049				COchrom1:1190326-1191093	3	1			1190326	1191093	1190335	1191093	169615	undecaprenyl pyrophosphate synthetase
YPO1037				COchrom2:1178036-1178545	3	1			1178036	1178545	1178213	1178545	287252	hypothetical protein YPO1037
YPO1031				COchrom2:1171376-1172500	3	1			1171376	1172500	1171394	1172500	105073	putative RNA 2'-O-ribose methyltransferase
YPO1026				COchrom1:1166605-1167444	3	1			1166605	1167444	1166617	1167444	187700	hypothetical protein YPO1026
YPO1025				COchrom3:1165278-1166474	3	1			1165278	1166474	1165302	1166474	216813	murein transglycosylase A
YPO0994				COchrom3:1103340-1105565	3	1			1103340	1105565	1103385	1105565	106334	putative ferric siderophore receptor
YPO0951				COchrom4:1049518-1050246	3	1			1049518	1050246	1049518	1050237	153571	tRNA (guanine-N(7)-)-methyltransferase
YPO0934				COchrom1:1026430-1027170	3	1			1026430	1027170	1026439	1027170	141308	16S ribosomal RNA methyltransferase RsmE
YPO0906				COchrom5:994379-994774	3	1			994379	994774	994379	994765	906027	glycine cleavage system protein H
YPO0892				COchrom4:977035-977958	3	1			977035	977958	977035	977934	110376	site-specific tyrosine recombinase XerD
YPO0860				COchrom3:948051-949079	3	1			948051	949079	948078	949079	129714	sugar-binding periplasmic protein
YPO0857				COchrom3:943386-944510	3	1			943386	944510	943410	944510	201303	sugar transport ATP-binding protein
YPO0702				COchrom3:764925-765920	3	1			764925	765920	764925	765920	228164	hypothetical protein YPO0702
YPO0664				COchrom3:724341-724985	3	1			724341	724985	724353	724985	224230	ADP-ribose pyrophosphatase NudF
YPO0661				COchrom4:721573-722262	3	1			721573	722262	721573	722259	300844	hypothetical protein YPO0661
YPO0650				COchrom5:707417-708688	3	1			707417	708688	707417	708655	251086	multifunctional tRNA nucleotidyl transferase/2'3'-cyclic phosphodiesterase/2'nucleotidase/phosphatase
YPO0540				COchrom3:585666-586241	3	1			585666	586241	585747	586241	83565.9	acetolactate synthase 3 regulatory subunit
YPO0533				COchrom4:576775-578352	3	1			576775	578352	576775	578337	91174.8	2-isopropylmalate synthase
YPO0497				COchrom6:529785-530417	3	1			529785	530417	529785	530405	263545	ribosomal large subunit pseudouridine synthase A
YPO0456				COchrom4:479842-480729	3	1			479842	480729	479842	480708	361728	putative right origin-binding protein
YPO0436				COchrom3:457221-458072	3	1			457221	458072	457275	458072	127243	deoxyribose-phosphate aldolase
YPO0421				COchrom1:439219-442317	3	1			439219	442317	439231	442317	82028	putative multi-drug efflux protein
YPO0406				COchrom4:424378-424893	3	1			424378	424893	424378	424869	64794.9	hypothetical protein YPO0406
YPO0142				COchrom5:155018-157240	3	1			155018	157240	155018	157165	199655	hypothetical protein YPO0142
YPO0137				COchrom2:149408-150763	3	1			149408	150763	149411	150763	290182	osmolarity sensor protein
YPO0133				COchrom6:144384-144662	3	1			144384	144662	144384	144611	354201	ferrous iron transport protein A
YPO0073				COchrom4:82237-83652	3	1			82237	83652	82237	83613	354710	two-component sensor protein
YPO0070				COchrom3:79479-80324	3	1			79479	80324	79503	80324	202432	serine acetyltransferase
YPO0053				COchrom6:63993-64523	3	1			63993	64523	63993	64472	157812	phosphopantetheine adenylyltransferase
YPO0005				COchrom6:3996-5576	3	1			3996	5576	3996	5549	99351.1	regulatory ATPase RavA
YPCD1.73c				COpCD5:53679-54149	3	1			53679	54149	53679	54128	646271	hypothetical protein YPCD1.73c
YPCD1.59				COpCD1:42481-43221	3	1			42481	43221	42487	43221	292362	needle complex inner membrane lipoprotein
YPCD1.34c				COpCD6:23683-25806	3	1			23683	25806	23683	25797	388004	low calcium response protein D
YPCD1.32c				COpCD5:22917-23207	3	1			22917	23207	22917	23204	254747	low calcium response protein G
YPCD1.30c				COpCD4:21416-21934	3	1			21416	21934	21416	21922	513224	secretion chaperone
YPO3974				COchrom5:4473845-4474618	2	1			4473845	4474618	4473845	4474615	259766	putative methyltransferase
YPO3954				COchrom3:4451268-4452638	2	1			4451268	4452638	4451322	4452638	368288	putative gluconate permease
YPO3937				COchrom1:4421173-4422681	2	1			4421173	4422681	4421260	4422681	88327.6	glycerol-3-phosphate dehydrogenase
YPO3846				COchrom4:4315714-4315905	2	1			4315714	4315905	4315714	4315902	207818	putative lipoprotein
YPO3840				COchrom1:4309210-4309935	2	1			4309210	4309935	4309249	4309935	151298	putative TetR-family regulatory protein
YPO3835				COchrom2:4303598-4304074	2	1			4303598	4304074	4303604	4304074	175178	hypothetical protein YPO3835
YPO3812				COchrom4:4278259-4279239	2	1			4278259	4279239	4278259	4279212	280879	cell division protein FtsX
YPO3736				COchrom4:4188838-4189638	2	1			4188838	4189638	4188838	4189620	262104	NADH pyrophosphatase
YPO3698				COchrom4:4133047-4134033	2	1			4133047	4134033	4133047	4134000	316379	trehalose repressor
YPO3697				COchrom5:4131221-4132705	2	1			4131221	4132705	4131221	4132636	195865	trehalose(maltose)-specific PTS system components IIBC
YPO3695				COchrom6:4128696-4129172	2	1			4128696	4129172	4128696	4129106	197069	nucleoside diphosphate kinase regulator
YPO3694				COchrom2:4128059-4128472	2	1			4128059	4128472	4128086	4128472	194098	putative cytochrome
YPO3690				COchrom3:4124481-4124804	2	1			4124481	4124804	4124523	4124804	160229	putative ribonuclease inhibitor
YPO3678				COchrom5:4105754-4110370	2	1			4105754	4110370	4105754	4110244	144870	insecticidal toxin complex
YPO3656				COchrom4:4075024-4075980	2	1			4075024	4075980	4075024	4075905	130770	ribosomal protein L11 methyltransferase
YPO3652				COchrom1:4071892-4072395	2	1			4071892	4072395	4071919	4072395	71744.6	hypothetical protein YPO3652
YPO3647				COchrom2:4067192-4068055	2	1			4067192	4068055	4067228	4068055	638751	hypothetical protein YPO3647
YPO3612				COchrom6:4025613-4026119	2	1			4025613	4026119	4025613	4026020	107870	putative transcriptional regulatory protein
YPO3570				COchrom4:3983677-3983946	2	1			3983677	3983946	3983677	3983940	246486	BolA-like protein
YPO3568				COchrom1:3980878-3982080	2	1			3980878	3982080	3980992	3982080	180823	serine endoprotease
YPO3558				COchrom3:3971601-3973028	2	1			3971601	3973028	3971610	3973028	116792	glutamate synthase subunit beta
YPO3533				COchrom3:3945777-3946529	2	1			3945777	3946529	3945789	3946529	149818	hypothetical protein YPO3533
YPO3479				COchrom2:3884714-3885805	2	1			3884714	3885805	3884810	3885805	330050	putative protease
YPO3430				COchrom1:3834469-3835098	2	1			3834469	3835098	3834478	3835098	198853	dephospho-CoA kinase
YPO3403				COchrom3:3801330-3801731	2	1			3801330	3801731	3801351	3801731	382664	aspartate alpha-decarboxylase
YPO3400				COchrom3:3798372-3798932	2	1			3798372	3798932	3798453	3798932	294754	2-amino-4-hydroxy-6-hydroxymethyldihydropteridin e pyrophosphokinase
YPO3298				COchrom3:3676587-3677894	2	1			3676587	3677894	3676704	3677894	161770	hypothetical protein YPO3298
YPO3270				COchrom2:3642611-3643051	2	1			3642611	3643051	3642614	3643051	86097.5	thioredoxin 2
YPO3257				COchrom5:3630209-3631000	2	1			3630209	3631000	3630209	3630997	83227.4	putative amino acid ABC transporter, periplasmic protein
YPO3239				COchrom5:3603911-3605155	2	1			3603911	3605155	3603911	3605152	259040	Na(+)-translocating NADH-quinone reductase subunit B
YPO3223				COchrom6:3587103-3587516	2	1			3587103	3587516	3587103	3587504	368666	DNA-binding transcriptional regulator Crl
YPO3211				COchrom6:3577020-3577940	2	1			3577020	3577940	3577020	3577934	266937	fructokinase
YPO3169				COchrom2:3532820-3534274	2	1			3532820	3534274	3532904	3534274	223482	putative transporter
YPO3151				COchrom4:3512509-3512979	2	1			3512509	3512979	3512509	3512916	192407	hypothetical protein YPO3151
YPO3138				COchrom2:3497669-3497920	2	1			3497669	3497920	3497717	3497920	126498	hemolysin expression-modulating protein
YPO3120				COchrom6:3477960-3478577	2	1			3477960	3478577	3477960	3478565	344031	recombination protein RecR
YPO3116				COchrom4:3472384-3473391	2	1			3472384	3473391	3472384	3473373	40095	CDP-6-deoxy-delta-3,4-glucoseen reductase
YPO3112				COchrom4:3468268-3469161	2	1			3468268	3469161	3468268	3469125	76701.2	paratose synthase
YPO3097				COchrom5:3455009-3456391	2	1			3455009	3456391	3455009	3456382	142969	phosphomannomutase
YPO3081				COchrom3:3437451-3438248	2	1			3437451	3438248	3437472	3438248	197343	short chain dehydrogenase
YPO3063				COchrom1:3420211-3420930	2	1			3420211	3420930	3420361	3420930	252268	glycine cleavage system transcriptional repressor
YPO3054				COchrom2:3411818-3412546	2	1			3411818	3412546	3411869	3412546	166322	putative carboxypeptidase
YPO3011				COchrom5:3364982-3365941	2	1			3364982	3365941	3364982	3365860	93288.2	cysteine synthase B
YPO2980				COchrom2:3327698-3328717	2	1			3327698	3328717	3327728	3328717	73298.5	putative ion channel protein
YPO2973				COchrom3:3320745-3321293	2	1			3320745	3321293	3320862	3321293	217934	hypothetical protein YPO2973
YPO2957				COchrom6:3304260-3305387	2	1			3304260	3305387	3304260	3305372	58478.1	murein hydrolase B
YPO2954				COchrom3:3301557-3302045	2	1			3301557	3302045	3301563	3302045	161819	hypothetical protein YPO2954
YPO2924				COchrom4:3269758-3270462	2	1			3269758	3270462	3269758	3270405	185785	hypothetical protein YPO2924
YPO2895				COchrom6:3238530-3238946	2	1			3238530	3238946	3238530	3238916	405472	scaffold protein
YPO2853				COchrom3:3189768-3190496	2	1			3189768	3190496	3189777	3190496	138892	DNA-binding transcriptional regulator BaeR
YPO2825				COchrom1:3152839-3153060	2	1			3152839	3153060	3152848	3153060	274665	hypothetical protein YPO2825
YPO2727				COchrom3:3059787-3060602	2	1			3059787	3060602	3059796	3060602	116231	hypothetical protein YPO2727
YPO2621				COchrom2:2944442-2945635	2	1			2944442	2945635	2944454	2945635	221883	2-octaprenyl-3-methyl-6-methoxy-1,4-benzoquinol hydroxylase
YPO2597				COchrom2:2918633-2918893	2	1			2918633	2918893	2918636	2918893	134272	twin arginine translocase protein A
YPO2555				COchrom4:2869843-2870346	2	1			2869843	2870346	2869843	2870337	331769	NADH dehydrogenase subunit A
YPO2549				COchrom4:2861374-2862372	2	1			2861374	2862372	2861374	2862351	320322	NADH dehydrogenase subunit H
YPO2545				COchrom4:2858119-2859972	2	1			2858119	2859972	2858119	2859963	453091	NADH dehydrogenase subunit L
YPO2535				COchrom5:2844638-2846077	2	1			2844638	2846077	2844638	2845969	105750	putative sugar transporter
YPO2533				COchrom6:2842212-2844092	2	1			2842212	2844092	2842212	2844089	170155	phosphogluconate dehydratase
YPO2530				COchrom6:2839779-2840456	2	1			2839779	2840456	2839779	2840423	177081	hypothetical protein YPO2530
YPO2526				COchrom6:2835138-2836037	2	1			2835138	2836037	2835138	2835956	118958	acyl-CoA thioester hydrolase YfbB
YPO2521				COchrom2:2830217-2830486	2	1			2830217	2830486	2830226	2830486	176206	hypothetical protein YPO2521
YPO2402				COchrom4:2698927-2699751	2	1			2698927	2699751	2698927	2699673	229798	cysteine desulfurase ATPase component
YPO2400				COchrom4:2696410-2697651	2	1			2696410	2697651	2696410	2697630	153397	bifunctional cysteine desulfurase/selenocysteine lyase
YPO2337				COchrom1:2630104-2630946	2	1			2630104	2630946	2630107	2630946	87700	putative regulatory protein
YPO2332				COchrom1:2622214-2622900	2	1			2622214	2622900	2622241	2622900	57725.9	putative Mg(2+) transport ATPase
YPO2239				COchrom4:2515717-2516397	2	1			2515717	2516397	2515717	2516358	187803	endonuclease III
YPO2145				COchrom5:2413316-2414869	2	1			2413316	2414869	2413316	2414851	137853	SpoVR family protein
YPO2080				COchrom1:2360191-2360487	2	1			2360191	2360487	2360215	2360487	237842	hypothetical protein YPO2080
YPO2075				COchrom2:2356292-2357461	2	1			2356292	2357461	2356340	2357461	275475	ribonuclease D
YPO2062				COchrom2:2340101-2341417	2	1			2340101	2341417	2340101	2341417	311116	hypothetical protein YPO2062
YPO2060				COchrom6:2338290-2339078	2	1			2338290	2339078	2338290	2339048	288996	high-affinity zinc transporter ATPase
YPO2052				COchrom4:2329747-2330565	2	1			2329747	2330565	2329747	2330562	169065	hypothetical protein YPO2052
YPO2038				COchrom1:2308486-2309046	2	1			2308486	2309046	2308486	2309046	101041	hypothetical protein YPO2038
YPO2020				COchrom2:2291585-2292418	2	1			2291585	2292418	2291609	2292418	139553	putative transcriptional regulator
YPO2002				COchrom1:2274727-2275818	2	1			2274727	2275818	2274727	2275818	108419	hypothetical protein YPO2002
YPO1946				COchrom1:2208805-2209521	2	1			2208805	2209521	2208808	2209521	99031.8	ABC transporter, ATP-binding protein
YPO1944				COchrom3:2206341-2207651	2	1			2206341	2207651	2206359	2207651	162590	hypothetical protein YPO1944
YPO1909				COchrom4:2145373-2146578	2	1			2145373	2146578	2145373	2146473	35281	yersiniabactin biosynthetic protein YbtU
YPO1892				COchrom2:2129378-2130445	2	1			2129378	2130445	2129432	2130445	126337	putative oxidoreductase
YPO1848				COchrom3:2092419-2093201	2	1			2092419	2093201	2092440	2093201	237677	putative amino-acid ABC transporter ATP-binding protein YecC
YPO1797				COchrom5:2042999-2043355	2	1			2042999	2043355	2042999	2043301	81254.5	anti-sigma28 factor FlgM
YPO1782				COchrom5:2029331-2029630	2	1			2029331	2029630	2029331	2029561	146756	DNA polymerase III subunit theta
YPO1773				COchrom6:2019159-2020541	2	1			2019159	2020541	2019159	2020535	98918	para-aminobenzoate synthase component I
YPO1748				COchrom1:1990879-1991778	2	1			1990879	1991778	1990939	1991778	204872	23S rRNA methyltransferase A
YPO1718				COchrom4:1962457-1963185	2	1			1962457	1963185	1962457	1963167	148586	hypothetical protein YPO1718
YPO1688				COchrom2:1926116-1926367	2	1			1926116	1926367	1926119	1926367	167841	hypothetical protein YPO1688
YPO1681				COchrom1:1917073-1917726	2	1			1917073	1917726	1917082	1917726	116296	chemotaxis regulator CheZ
YPO1615				COchrom2:1837481-1838524	2	1			1837481	1838524	1837493	1838524	129457	beta-hexosaminidase
YPO1596				COchrom1:1820248-1821294	2	1			1820248	1821294	1820260	1821294	166314	putative glycerol-3-phosphate acyltransferase PlsX
YPO1593				COchrom4:1818784-1819407	2	1			1818784	1819407	1818784	1819380	124062	Maf-like protein
YPO1510				COchrom6:1715538-1716320	2	1			1715538	1716320	1715538	1716275	158828	hypothetical protein YPO1510
YPO1447				COchrom4:1639093-1639428	2	1			1639093	1639428	1639093	1639419	166541	putative sulfite reductase subunit protein
YPO1439				COchrom5:1632251-1632751	2	1			1632251	1632751	1632251	1632697	350225	hypothetical protein YPO1439
YPO1409				COchrom3:1596606-1597274	2	1			1596606	1597274	1596627	1597274	313496	metallo-beta-lactamase superfamily protein
YPO1371				COchrom6:1539144-1539935	2	1			1539144	1539935	1539144	1539854	214101	leucyl/phenylalanyl-tRNA--protein transferase
YPO1367				COchrom2:1535000-1535335	2	1			1535000	1535335	1535015	1535335	199047	ATP-dependent Clp protease adaptor protein ClpS
YPO1366				COchrom5:1534391-1534675	2	1			1534391	1534675	1534391	1534654	456231	cold shock-like protein
YPO1362				COchrom2:1528037-1529728	2	1			1528037	1529728	1528061	1529728	93012	hypothetical protein YPO1362
YPO1321				COchrom4:1485931-1487259	2	1			1485931	1487259	1485931	1487232	482078	serine transporter
YPO1255				COchrom4:1413073-1413576	2	1			1413073	1413576	1413073	1413435	287312	hypothetical protein YPO1255
YPO1250				COchrom2:1407566-1408705	2	1			1407566	1408705	1407569	1408705	193169	putative bacteriophage protein
YPO1240				COchrom1:1399105-1399767	2	1			1399105	1399767	1399150	1399767	439170	putative ATP-binding protein
YPO1200				COchrom1:1350082-1351425	2	1			1350082	1351425	1350091	1351425	214854	arginine:agmatin antiporter
YPO1178				COchrom1:1327867-1328421	2	1			1327867	1328421	1327882	1328421	179285	adenylate cyclase 2
YPO1176				COchrom2:1324853-1325839	2	1			1324853	1325839	1324904	1325839	156132	D-alanyl-D-alanine endopeptidase
YPO1171				COchrom2:1319465-1320343	2	1			1319465	1320343	1319480	1320343	152296	purine nucleoside phosphorylase
YPO1138				COchrom6:1284234-1285295	2	1			1284234	1285295	1284234	1285286	298463	galactose-1-phosphate uridylyltransferase
YPO1101				COchrom4:1246000-1246608	2	1			1246000	1246608	1246000	1246482	134799	SsrA-binding protein
YPO1062				COchrom1:1205905-1207299	2	1			1205905	1207299	1205917	1207299	229708	tRNA(Ile)-lysidine synthetase
YPO1061				COchrom3:1205502-1205915	2	1			1205502	1205915	1205517	1205915	99154	hypothetical protein YPO1061
YPO1035				COchrom2:1176203-1176811	2	1			1176203	1176811	1176266	1176811	211888	SecY interacting protein Syd
YPO0943				COchrom1:1034617-1035186	2	1			1034617	1035186	1034632	1035186	296153	hypothetical protein YPO0943
YPO0897				COchrom4:982774-983055	2	1			982774	983055	982774	983040	333047	hypothetical protein YPO0897
YPO0874				COchrom4:961468-962619	2	1			961468	962619	961468	962610	160232	hypothetical protein YPO0874
YPO0837				COchrom1:916978-917418	2	1			916978	917418	916978	917418	202911	putative PTS permease protein
YPO0510				COchrom2:547091-548266	2	1			547091	548266	547163	548266	157713	hypothetical protein YPO0510
YPO0508				COchrom1:544906-545490	2	1			544906	545490	544918	545490	414340	hypothetical protein YPO0508
YPO0496				COchrom3:528642-529487	2	1			528642	529487	528654	529487	171914	Dna-J like membrane chaperone protein
YPO0471				COchrom1:502045-502956	2	1			502045	502956	502057	502956	68108.4	transcriptional activator NhaR
YPO0454				COchrom5:478562-479122	2	1			478562	479122	478562	479104	144254	NTPase
YPO0441				COchrom5:461822-462532	2	1			461822	462532	461822	462523	200105	hypothetical protein YPO0441
YPO0422				COchrom4:442678-443040	2	1			442678	443040	442678	443010	178767	hypothetical protein YPO0422
YPO0417				COchrom3:435801-437054	2	1			435801	437054	435822	437054	325802	putative O-antigen biosynthesis protein
YPO0391				COchrom1:407449-408774	2	1			407449	408774	407449	408774	90577.2	modification methylase
YPO0358				COchrom4:367975-368394	2	1			367975	368394	367975	368367	516373	fumarate reductase subunit C
YPO0321				COchrom1:327997-329079	2	1			327997	329079	328000	329079	170091	alanine racemase
YPO0238				COchrom6:236604-237056	2	1			236604	237056	236604	237017	434354	large-conductance mechanosensitive channel
YPO0164				COchrom3:180897-182966	2	1			180897	182966	180906	182966	156594	putative membrane receptor protein
YPO0141				COchrom6:154194-154952	2	1			154194	154952	154194	154874	217240	hypothetical protein YPO0141
YPO0112				COchrom4:120748-121215	2	1			120748	121215	120748	121203	265205	hypothetical protein YPO0112
YPO0088				COchrom5:98624-99388	2	1			98624	99388	98624	99370	243486	ferredoxin-NADP reductase
YPO0071				COchrom5:80447-81109	2	1			80447	81109	80447	80935	255657	putative methyltransferase
YPO0037				COchrom5:49607-50314	2	1			49607	50314	49607	50299	264956	tRNA guanosine-2'-O-methyltransferase
YPO0020				COchrom3:28200-28799	2	1			28200	28799	28233	28799	80937	hypothetical protein YPO0020
YPO0013				COchrom4:19702-20349	2	1			19702	20349	19702	20343	102382	molybdopterin-guanine dinucleotide biosynthesis protein A
YPMT1.68A				COpMT2:70439-70690	2	1			70439	70690	70463	70690	106674	hypothetical protein YPMT1.68A
YPMT1.65				COpMT3:65706-66050	2	1			65706	66050	65742	66050	100160	hypothetical protein YPMT1.65
YPMT1.44				COpMT2:46472-47551	2	1			46472	47551	46487	47551	222455	putative replication protein A
YPMT1.32				COpMT3:34014-34460	2	1			34014	34460	34038	34460	260142	putative lipoprotein
YPCD1.91				COpCD2:65228-65881	2	1			65228	65881	65330	65881	56663.1	putative resolvase
YPCD1.54				COpCD1:40819-41025	2	1			40819	41025	40825	41025	413275	type III secretion apparatus component
YPCD1.53				COpCD2:39557-40828	2	1			39557	40828	39569	40828	194439	virulence protein
YPCD1.52				COpCD3:37668-39572	2	1			37668	39572	37749	39572	414215	outer membrane secretin precursor
YPCD1.48				COpCD1:35557-35988	2	1			35557	35988	35593	35988	261296	needle complex outer membrane lipoprotein precursor
YPCD1.43				COpCD1:31327-32253	2	1			31327	32253	31330	32253	224194	type III secretion system protein
YPCD1.40				COpCD1:28165-29505	2	1			28165	29505	28186	29505	245425	type III secretion system ATPase
YPCD1.37c				COpCD5:26490-26861	2	1			26490	26861	26490	26861	756906	hypothetical protein YPCD1.37c
YPO3143				COchrom6:3502560-3502958	13				3502560	3502958	3502560	3502898	31835.2	nitrogen regulatory protein P-II 2
YPO1995				COchrom6:2267229-2268188	3				2267229	2268188	2267229	2268161	26492.8	hypothetical protein YPO1995
YPO2648				COchrom4:2975872-2976855	2				2975872	2976855	2975872	2976843	27367.5	ribonucleotide-diphosphate reductase subunit beta
YPO1910				COchrom6:2146470-2155976	5				2146470	2155976	2146470	2155961		yersiniabactin biosynthetic protein
YPO2203				COchrom5:2477417-2478274	4				2477417	2478274	2477417	2478223		tryptophan synthase subunit alpha
YPO1002				COchrom5:1116620-1118113	2				1116620	1118113	1116620	1118110		enterotoxin-like protein
YPO2256				COchrom1:2534893-2536509	1	4			2534893	2536509	2534938	2536509	131613	L-arabinose transporter ATP-binding protein
YPO1591				COchrom3:1816887-1817951	1	4			1816887	1817951	1816989	1817951	204108	23S rRNA pseudouridylate synthase C
YPO4111				COchrom4:4631890-4632786	1	3	yes	yes	4631890	4632786	4631890	4632744	283356	putative periplasmic solute-binding protein
YPO2451				COchrom4:2750905-2752035	1	3	yes		2750905	2752035	2750905	2751972	268765	hypothetical protein YPO2451
YPO1955				COchrom2:2219996-2220928	1	3	yes		2219996	2220928	2220029	2220928	213216	putative acetyltransferase
YPO1810				COchrom6:2055306-2056352	1	3	yes	yes	2055306	2056352	2055306	2056283	94548	putative transcriptional regulatory protein
YPO1344				COchrom2:1508492-1509460	1	3	yes	yes	1508492	1509460	1508555	1509460	312762	FecCD transport family protein
YPO4090				COchrom3:4609575-4610567	1	3			4609575	4610567	4609614	4610567	111631	ornithine cyclodeaminase
YPO3943				COchrom1:4433062-4434774	1	3			4433062	4434774	4433077	4434774	204372	hypothetical protein YPO3943
YPO3742				COchrom3:4194096-4195124	1	3			4194096	4195124	4194309	4195124	250714	thiazole synthase
YPO3683				COchrom4:4117798-4118712	1	3			4117798	4118712	4117798	4118709	253848	putative DNA-binding transcriptional regulator
YPO3657				COchrom4:4075981-4077465	1	3			4075981	4077465	4075981	4077435	326716	sodium/panthothenate symporter
YPO3643				COchrom5:4065083-4065370	1	3			4065083	4065370	4065083	4065295	747976	major cold shock protein Cspa2
YPO2738				COchrom2:3068717-3069313	1	3			3068717	3069313	3068819	3069313	182558	cytochrome c-type biogenesis protein CcmE
YPO2586				COchrom3:2908377-2909465	1	3			2908377	2909465	2908545	2909465	111963	hypothetical protein YPO2586
YPO2222				COchrom4:2499403-2500062	1	3			2499403	2500062	2499403	2499993	146365	GTP cyclohydrolase II
YPO0701				COchrom6:762990-764078	1	3			762990	764078	762990	764003	164431	iron-enterobactin transporter periplasmic binding protein
YPO0266				COchrom2:265310-267496	1	3			265310	267496	265448	267496	260810	secretion system apparatus protein SsaV
YPO4101				COchrom1:4620583-4620957	1	2	yes	yes	4620583	4620957	4620598	4620957	408106	ribonuclease P
YPO4013				COchrom6:4523496-4525193	1	2	yes	yes	4523496	4525193	4523496	4525187	340515	phosphoethanolamine transferase
YPO4012				COchrom5:4522790-4523629	1	2	yes	yes	4522790	4523629	4522790	4523380	232062	two-component system response regulator
YPO3825				COchrom6:4290942-4292234	1	2	yes	yes	4290942	4292234	4290942	4292216	435427	anaerobic glycerol-3-phosphate dehydrogenase subunit B
YPO3693				COchrom2:4127225-4127878	1	2	yes	yes	4127225	4127878	4127240	4127878	202410	hypothetical protein YPO3693
YPO3670				COchrom1:4092172-4096107	1	2	yes	yes	4092172	4096107	4092184	4096107	145354	hypothetical protein YPO3670
YPO3508				COchrom1:3918163-3919281	1	2	yes		3918163	3919281	3918214	3919281	191255	sensor protein BasS/PmrB
YPO3473				COchrom2:3879494-3880738	1	2	yes	yes	3879494	3880738	3879512	3880738	192813	hypothetical protein YPO3473
YPO3369				COchrom1:3756604-3757185	1	2	yes		3756604	3757185	3756778	3757185	246470	hypothetical protein YPO3369
YPO3326				COchrom6:3710604-3711374	1	2	yes	yes	3710604	3711374	3710604	3711299	262237	L-ribulose-5-phosphate 4-epimerase
YPO3231				COchrom4:3596749-3597846	1	2	yes		3596749	3597846	3596749	3597807	267871	DNA polymerase IV
YPO3215				COchrom6:3580191-3580877	1	2	yes	yes	3580191	3580877	3580191	3580715	158237	shikimate kinase II
YPO2820				COchrom3:3149796-3150224	1	2	yes	yes	3149796	3150224	3149886	3150224	174401	hypothetical protein YPO2820
YPO2720				COchrom1:3048160-3048894	1	2	yes	yes	3048160	3048894	3048169	3048894	179970	DNA repair protein RecO
YPO2715				COchrom4:3042058-3042963	1	2	yes	yes	3042058	3042963	3042058	3042912	163448	hypothetical protein YPO2715
YPO2682				COchrom1:3007192-3007980	1	2	yes	yes	3007192	3007980	3007219	3007980	91507.6	hypothetical protein YPO2682
YPO2654				COchrom4:2981533-2981982	1	2	yes		2981533	2981982	2981533	2981982	320665	hypothetical protein YPO2654
YPO2590				COchrom3:2913348-2913590	1	2	yes	yes	2913348	2913590	2913396	2913590	396616	hypothetical protein YPO2590
YPO2528				COchrom4:2837884-2839266	1	2	yes		2837884	2839266	2837884	2839251	53011.4	menaquinone-specific isochorismate synthase
YPO2523				COchrom4:2831893-2833467	1	2	yes		2831893	2833467	2831893	2833308	91788	O-succinylbenzoic acid--CoA ligase
YPO2508				COchrom2:2818430-2818939	1	2	yes	yes	2818430	2818939	2818442	2818939	193817	hypothetical protein YPO2508
YPO2501				COchrom6:2810811-2811731	1	2	yes	yes	2810811	2811731	2810811	2811728	59996.5	sugar binding protein precursor
YPO2478				COchrom3:2779983-2781092	1	2	yes	yes	2779983	2781092	2780052	2781092	97263.8	LacI-family transcriptional regulatory protein
YPO2326				COchrom5:2616509-2616889	1	2	yes		2616509	2616889	2616509	2616880	248401	hypothetical protein YPO2326
YPO2191				COchrom3:2467944-2468234	1	2	yes	yes	2467944	2468234	2467971	2468234	108661	hypothetical protein YPO2191
YPO2159				COchrom2:2428865-2429248	1	2	yes		2428865	2429248	2428976	2429248	340192	hypothetical protein YPO2159
YPO2149				COchrom4:2418103-2418990	1	2	yes	yes	2418103	2418990	2418103	2418972	120051	hypothetical protein YPO2149
YPO2071				COchrom2:2350382-2352337	1	2	yes	yes	2350382	2352337	2350433	2352337	219395	putative DEAD box family helicase
YPO1960				COchrom3:2226309-2227757	1	2	yes	yes	2226309	2227757	2226336	2227757	104582	putative GntR-family regulatory protein
YPO1743				COchrom3:1985913-1987424	1	2	yes	yes	1985913	1987424	1986051	1987424	192262	aromatic amino acid transport protein
YPO1603				COchrom3:1826754-1827572	1	2	yes		1826754	1827572	1826766	1827572	167555	4-amino-4-deoxychorismate lyase
YPO1581				COchrom5:1803563-1805932	1	2	yes	yes	1803563	1805932	1803563	1805689	150472	alpha-galactosidase
YPO1567				COchrom2:1786937-1788301	1	2	yes		1786937	1788301	1787024	1788301	162530	putative racemase
YPO1442				COchrom4:1635580-1636263	1	2	yes		1635580	1636263	1635580	1636260	154831	hypothetical protein YPO1442
YPO1365				COchrom1:1532104-1534110	1	2	yes	yes	1532104	1534110	1532161	1534110	214615	macrolide transporter ATP-binding /permease protein
YPO1346				COchrom3:1509927-1511027	1	2	yes	yes	1509927	1511027	1510239	1511027	274969	hypothetical protein YPO1346
YPO1081				COchrom6:1228698-1229186	1	2	yes	yes	1228698	1229186	1228698	1229162	176099	ribonuclease H
YPO0893				COchrom2:977957-978559	1	2	yes		977957	978559	978041	978559	259980	flavodoxin FldB
YPO0887				COchrom5:970097-971377	1	2	yes		970097	971377	970097	971311	137226	integrase
YPO0796				COchrom6:875367-876638	1	2	yes		875367	876638	875367	876629	181859	diaminopimelate decarboxylase
YPO0683				COchrom3:745737-746171	1	2	yes		745737	746171	745740	746171	182615	biopolymer transport protein ExbD
YPO0679				COchrom1:741118-742062	1	2	yes	yes	741118	742062	741169	742062	287361	AraC-family regulatory protein
YPO0647				COchrom5:704972-705742	1	2	yes	yes	704972	705742	704972	705622	252804	putative glycerol-3-phosphate acyltransferase PlsY
YPO0616				COchrom3:676101-678338	1	2	yes		676101	678338	676155	678338	209689	putative glycosyl hydrolase
YPO0552				COchrom3:596448-597575	1	2	yes		596448	597575	596493	597575	387379	phospho-N-acetylmuramoyl-pentapeptide-transferase
YPO0532				COchrom5:575681-576790	1	2	yes		575681	576790	575681	576772	222014	3-isopropylmalate dehydrogenase
YPO0490				COchrom6:521688-522581	1	2	yes	yes	521688	522581	521688	522557	396002	diadenosine tetraphosphatase
YPO0412				COchrom5:429587-431248	1	2	yes		429587	431248	429587	431170	354137	putative ABC transporter ATP-binding protein
YPO0379				COchrom3:394197-394706	1	2	yes	yes	394197	394706	394281	394706	119540	transcriptional repressor NsrR
YPO0345				COchrom6:354798-356597	1	2	yes	yes	354798	356597	354798	356585	359308	thiol:disulfide interchange protein precursor
YPO0251				COchrom6:248712-250376	1	2	yes	yes	248712	250376	248712	250367	291073	acetate permease
YPO0131				COchrom6:141684-141965	1	2	yes	yes	141684	141965	141684	141941	87111	hypothetical protein YPO0131
YPO0084				COchrom2:94637-95938	1	2	yes		94637	95938	94892	95938	291612	possible transcriptional regulator
YPO3350				COchrom4:3736573-3737682	1	2		yes	3736573	3737682	3736573	3737574	396180	putative dihydroxyacetone kinase
YPO2404				COchrom5:2701385-2701813	1	2		yes	2701385	2701813	2701385	2701756	195302	iron-sulfur cluster assembly scaffold protein
YPO1347				COchrom1:1510978-1512390	1	2		yes	1510978	1512390	1511020	1512390	251595	hypothetical protein YPO1347
YPO1235				COchrom1:1394569-1395927	1	2		yes	1394569	1395927	1394614	1395927	156063	hypothetical protein YPO1235
YPO4095				COchrom4:4615978-4617315	1	2			4615978	4617315	4615978	4617063	236400	recombination protein F
YPO3994				COchrom5:4500698-4502419	1	2			4500698	4502419	4500698	4502416	226881	periplasmic pectate lyase precursor
YPO3966				COchrom5:4465259-4466677	1	2			4465259	4466677	4465259	4466455	168490	hypothetical protein YPO3966
YPO3962				COchrom5:4458896-4459870	1	2			4458896	4459870	4458896	4459840	154295	sugar-binding transport protein
YPO3552				COchrom4:3961171-3961896	1	2			3961171	3961896	3961171	3961896	398991	monofunctional biosynthetic peptidoglycan transglycosylase
YPO3452				COchrom1:3858868-3859779	1	2			3858868	3859779	3858901	3859779	130625	putative ABC transporter transporter, ATP-binding protein
YPO3193				COchrom2:3555074-3555685	1	2			3555074	3555685	3555104	3555685	218887	hypothetical protein YPO3193
YPO2927				COchrom1:3272767-3273036	1	2			3272767	3273036	3272776	3273036	345216	putative
YPO2844				COchrom4:3174550-3175866	1	2			3174550	3175866	3174550	3175863	102324	4-aminobutyrate aminotransferase
YPO2588				COchrom2:2910734-2912650	1	2			2910734	2912650	2910755	2912650	194093	putative ABC transport protein
YPO2561				COchrom6:2875110-2877056	1	2			2875110	2877056	2875110	2876942	200778	putative ion transport protein
YPO2534				COchrom6:2844093-2844653	1	2			2844093	2844653	2844093	2844608	166197	hypothetical protein YPO2534
YPO2338				COchrom5:2631320-2632342	1	2			2631320	2632342	2631320	2632303	154016	zinc transporter
YPO2283				COchrom5:2563325-2564344	1	2			2563325	2564344	2563325	2564341	173060	putative LacI-family transcriptional regulatory protein
YPO2243				COchrom1:2519245-2520168	1	2			2519245	2520168	2519275	2520168	119859	putative AraC-family transcriptional regulatory protein
YPO2193				COchrom1:2469409-2470173	1	2			2469409	2470173	2469415	2470173	126421	transport protein TonB
YPO2127				COchrom1:2395324-2395893	1	2			2395324	2395893	2395342	2395893	87168.8	putative phage-related membrane protein
YPO1687				COchrom4:1923715-1924968	1	2			1923715	1924968	1923715	1924944	108964	alanine racemase
YPO1640				COchrom6:1865466-1866113	1	2			1865466	1866113	1865466	1866092	281315	putative pseudouridine synthase
YPO1614				COchrom1:1836520-1837422	1	2			1836520	1837422	1836616	1837422	218352	hypothetical protein YPO1614
YPO1453				COchrom2:1647002-1647334	1	2			1647002	1647334	1647014	1647334	59403.4	hypothetical protein YPO1453
YPO1238				COchrom3:1397373-1398200	1	2			1397373	1398200	1397448	1398200	141532	hypothetical protein YPO1238
YPO1229				COchrom5:1389173-1390990	1	2			1389173	1390990	1389173	1390960	147270	putative methyl-accepting chemotaxis protein
YPO1183				COchrom3:1331709-1332647	1	2			1331709	1332647	1331718	1332647	148952	putative substrate-binding periplasmic transport protein
YPO1004				COchrom1:1119802-1130946	1	2			1119802	1130946	1119829	1130946	154428	putative autotransporter protein
YPO0880				COchrom3:964986-967289	1	2			964986	967289	964998	967289	135145	putative primase
YPO0283				COchrom4:282991-285045	1	2			282991	285045	282991	285021	182668	hemin receptor precursor
YPO0182				COchrom1:200317-201381	1	2			200317	201381	200320	201381	149816	taurine transporter substrate binding subunit
YPO0028				COchrom2:37838-38818	1	2			37838	38818	37934	38818	276415	ribonuclease BN
YPMT1.38c				COpMT5:38751-39332	1	2			38751	39332	38751	39320	96833.2	hypothetical protein YPMT1.38c
YPO4089				COchrom1:4608577-4609620	1	1	yes	yes	4608577	4609620	4608658	4609620	416871	hypothetical protein YPO4089
YPO4086				COchrom3:4607442-4607795	1	1	yes		4607442	4607795	4607457	4607795	196546	hypothetical protein YPO4086
YPO3984				COchrom6:4485558-4488824	1	1	yes	yes	4485558	4488824	4485558	4488770	126168	putative autotransporter protein
YPO3901				COchrom5:4373429-4375129	1	1	yes	yes	4373429	4375129	4373429	4375075	307925	acetolactate synthase 2 catalytic subunit
YPO3847				COchrom2:4316045-4316374	1	1	yes		4316045	4316374	4316054	4316374	188767	frataxin-like protein
YPO3796				COchrom4:4261453-4262805	1	1	yes		4261453	4262805	4261453	4262772	151082	glycerol-3-phosphate transporter periplasmic binding protein
YPO3792				COchrom6:4257600-4258367	1	1	yes	yes	4257600	4258367	4257600	4258349	212331	cytoplasmic glycerophosphodiester phosphodiesterase
YPO3770				COchrom2:4234826-4235335	1	1	yes		4234826	4235335	4234847	4235335	207066	transcriptional activator RfaH
YPO3762				COchrom5:4224353-4225825	1	1	yes		4224353	4225825	4224353	4225804	177304	potassium transporter
YPO3743				COchrom1:4195084-4196247	1	1	yes		4195084	4196247	4195117	4196247	261219	thiamine biosynthesis protein ThiH
YPO3673				COchrom6:4098633-4101515	1	1	yes		4098633	4101515	4098633	4101491	129176	putative insecticidal toxin
YPO3634				COchrom1:4054390-4055919	1	1	yes	yes	4054390	4055919	4054423	4055919	129900	ABC transporter ATP binding protein
YPO3631				COchrom6:4050177-4051481	1	1	yes		4050177	4051481	4050177	4051364	270924	hypothetical protein YPO3631
YPO3630				COchrom2:4048274-4049959	1	1	yes	yes	4048274	4049959	4048310	4049959	325097	putative putative Na(+)/H(+) exchanger protein
YPO3574				COchrom6:3985614-3986432	1	1	yes		3985614	3986432	3985614	3986396	216253	hypothetical protein YPO3574
YPO3534				COchrom1:3946657-3947124	1	1	yes	yes	3946657	3947124	3946669	3947124	323761	hypothetical protein YPO3534
YPO3498				COchrom6:3908334-3908837	1	1	yes	yes	3908334	3908837	3908334	3908786	270668	hypothetical protein YPO3498
YPO3484				COchrom1:3892960-3894096	1	1	yes	yes	3892960	3894096	3893041	3894096	244200	hypothetical protein YPO3484
YPO3467				COchrom5:3873062-3873553	1	1	yes	yes	3873062	3873553	3873062	3873505	155004	hypothetical protein YPO3467
YPO3466				COchrom4:3872272-3872991	1	1	yes	yes	3872272	3872991	3872272	3872910	188630	hypothetical protein YPO3466
YPO3442				COchrom2:3847730-3848224	1	1	yes		3847730	3848224	3847775	3848224	60039.5	DNA polymerase III subunit chi
YPO3401				COchrom1:3799051-3799998	1	1	yes	yes	3799051	3799998	3799198	3799998	255942	3-methyl-2-oxobutanoate hydroxymethyltransferase
YPO3385				COchrom2:3778433-3779353	1	1	yes	yes	3778433	3779353	3778511	3779353	373960	vitamin B12-transporter protein BtuF
YPO3343				COchrom2:3730400-3731182	1	1	yes		3730400	3731182	3730412	3731182	237600	probable extracellular solute-binding protein
YPO3333				COchrom1:3718537-3719469	1	1	yes	yes	3718537	3719469	3718588	3719469	302163	putative L-xylulose 5-phosphate 3-epimerase
YPO3325				COchrom6:3707691-3710177	1	1	yes	yes	3707691	3710177	3707691	3710141	266504	anaerobic dimethyl sulfoxide reductase chain A
YPO3203				COchrom6:3566145-3567230	1	1	yes		3566145	3567230	3566145	3567209	321145	phosphate binding protein
YPO3142				COchrom6:3501231-3502559	1	1	yes	yes	3501231	3502559	3501231	3502526	212712	ammonium transporter
YPO3115				COchrom6:3471573-3472364	1	1	yes	yes	3471573	3472364	3471573	3472358	125972	glucose-1-phosphate cytidylyltransferase
YPO3111				COchrom4:3466984-3468267	1	1	yes		3466984	3468267	3466984	3468267	52858.8	hypothetical protein YPO3111
YPO3084				COchrom2:3440300-3440755	1	1	yes		3440300	3440755	3440306	3440755	286590	hypothetical protein YPO3084
YPO3047				COchrom5:3403235-3404944	1	1	yes	yes	3403235	3404944	3403235	3404908	52769.9	putative sulfatase
YPO3037				COchrom4:3390499-3391017	1	1	yes		3390499	3391017	3390499	3390966	81916.5	citrate reductase cytochrome c-type subunit
YPO3035				COchrom4:3389092-3389724	1	1	yes	yes	3389092	3389724	3389092	3389688	114044	hypothetical protein YPO3035
YPO3001				COchrom5:3352580-3354232	1	1	yes	yes	3352580	3354232	3352580	3354226	55379	putative pyridine nucleotide-disulphide oxidoreductase
YPO2997				COchrom4:3346834-3348186	1	1	yes		3346834	3348186	3346834	3348183	209981	putative two-component system sensor kinase
YPO2988				COchrom4:3337441-3337695	1	1	yes	yes	3337441	3337695	3337441	3337656	235011	hypothetical protein YPO2988
YPO2972				COchrom5:3319601-3320341	1	1	yes		3319601	3320341	3319601	3320272	121242	putative lipoprotein
YPO2970				COchrom4:3318565-3319221	1	1	yes		3318565	3319221	3318565	3319221	182509	putative lipoprotein
YPO2960				COchrom1:3308245-3309390	1	1	yes		3308245	3309390	3308341	3309390	56508.4	iron(III)-transport ATP-binding protein
YPO2856				COchrom1:3193264-3194166	1	1	yes		3193264	3194166	3193276	3194166	72145.2	lipid kinase
YPO2833				COchrom5:3158945-3159772	1	1	yes	yes	3158945	3159772	3158945	3159757	316720	putative phosphate transport ATP-binding protein
YPO2802				COchrom1:3132325-3132888	1	1	yes	yes	3132325	3132888	3132358	3132888	92319	hypothetical protein YPO2802
YPO2749				COchrom5:3081827-3082450	1	1	yes		3081827	3082450	3081827	3082357	99009.9	hypothetical protein YPO2749
YPO2742				COchrom1:3072337-3073578	1	1	yes		3072337	3073578	3072352	3073578	123384	putative cytochrome c-type biogenesis protein
YPO2739				COchrom1:3069304-3071280	1	1	yes		3069304	3071280	3069310	3071280	131904	putative cytochrome c-type biogenesis protein
YPO2732				COchrom6:3064368-3064955	1	1	yes		3064368	3064955	3064368	3064910	97115.9	hypothetical protein YPO2732
YPO2712				COchrom1:3039937-3040629	1	1	yes	yes	3039937	3040629	3039973	3040629	423188	anti-RNA polymerase sigma factor SigE
YPO2684				COchrom4:3008275-3008646	1	1	yes	yes	3008275	3008646	3008275	3008643	141982	hypothetical protein YPO2684
YPO2680				COchrom1:3005929-3006288	1	1	yes	yes	3005929	3006288	3005941	3006288	86246.5	N,N'-diacetylchitobiose-specific PTS system transporter subunit IIA
YPO2672				COchrom2:2997644-2998648	1	1	yes		2997644	2998648	2997656	2998648	146122	putative urea transporter
YPO2659				COchrom3:2984256-2984528	1	1	yes		2984256	2984528	2984316	2984528	586489	cold shock protein
YPO2618				COchrom6:2940918-2941436	1	1	yes	yes	2940918	2941436	2940918	2941391	181742	putative metalloprotease
YPO2581				COchrom2:2901656-2902597	1	1	yes	yes	2901656	2902597	2901668	2902597	58125.1	putative sugar-binding periplasmic protein
YPO2505				COchrom6:2815356-2816342	1	1	yes		2815356	2816342	2815356	2816294	179446	hypothetical protein YPO2505
YPO2468				COchrom4:2767954-2768979	1	1	yes		2767954	2768979	2767954	2768940	97381.4	hypothetical protein YPO2468
YPO2456				COchrom2:2754113-2754775	1	1	yes	yes	2754113	2754775	2754119	2754775	134266	N-acylhomoserine lactone synthase YpeI
YPO2440				COchrom2:2739695-2740597	1	1	yes	yes	2739695	2740597	2739707	2740597	149213	ATP-binding transport protein
YPO2431				COchrom5:2732354-2732587	1	1	yes	yes	2732354	2732587	2732354	2732551	2.28426e+06	50S ribosomal protein L35
YPO2423				COchrom4:2724343-2725125	1	1	yes		2724343	2725125	2724343	2725104	40338.4	vitamin B12-transporter ATPase
YPO2411				COchrom3:2711958-2713013	1	1	yes	yes	2711958	2713013	2711967	2713013	415413	phospho-2-dehydro-3-deoxyheptonate aldolase
YPO2410				COchrom3:2710977-2711810	1	1	yes	yes	2710977	2711810	2710989	2711810	176951	hypothetical protein YPO2410
YPO2378				COchrom1:2671195-2671803	1	1	yes		2671195	2671803	2671204	2671803	205183	TetR-family transcriptional regulatory protein
YPO2371				COchrom5:2664023-2664385	1	1	yes		2664023	2664385	2664023	2664337	114905	putative lipoprotein
YPO2350				COchrom5:2643860-2644096	1	1	yes	yes	2643860	2644096	2643860	2644087	160628	phage shock protein B
YPO2349				COchrom6:2643501-2643875	1	1	yes	yes	2643501	2643875	2643501	2643860	174216	DNA-binding transcriptional activator PspC
YPO2324				COchrom4:2613751-2614710	1	1	yes	yes	2613751	2614710	2613751	2614707	89739.5	putative transcriptional regulatory protein
YPO2295				COchrom4:2580436-2581173	1	1	yes	yes	2580436	2581173	2580436	2581110	142190	nucleotidase
YPO2244				COchrom6:2520273-2522147	1	1	yes		2520273	2522147	2520273	2522135	216867	electron transport complex protein RnfC
YPO2228				COchrom3:2504493-2504870	1	1	yes		2504493	2504870	2504544	2504870	118982	translation initiation factor Sui1
YPO2224				COchrom2:2501408-2501740	1	1	yes	yes	2501408	2501740	2501429	2501740	190022	hypothetical protein YPO2224
YPO2186				COchrom2:2462129-2463148	1	1	yes	yes	2462129	2463148	2462147	2463148	139065	oligopeptide transport ATP-binding protein
YPO2173				COchrom2:2445026-2446069	1	1	yes		2445026	2446069	2445053	2446069	49256.9	response regulator of RpoS
YPO2172				COchrom4:2443255-2443797	1	1	yes		2443255	2443797	2443255	2443719	176263	hypothetical protein YPO2172
YPO2109				COchrom2:2380502-2381311	1	1	yes		2380502	2381311	2380538	2381311	86424.4	hypothetical protein YPO2109
YPO2047				COchrom2:2325398-2326021	1	1	yes	yes	2325398	2326021	2325446	2326021	114639	hypothetical protein YPO2047
YPO2036				COchrom3:2305923-2307077	1	1	yes		2305923	2307077	2305965	2307077	112089	putative transcriptional regulatory protein
YPO1963				COchrom2:2229653-2230720	1	1	yes	yes	2229653	2230720	2229668	2230720	252595	arginine succinyltransferase
YPO1949				COchrom2:2210459-2211379	1	1	yes		2210459	2211379	2210492	2211379	132300	tellurite resistance protein TehB
YPO1931				COchrom6:2187795-2188373	1	1	yes	yes	2187795	2188373	2187795	2188355	152102	hypothetical protein YPO1931
YPO1930				COchrom6:2187297-2187773	1	1	yes		2187297	2187773	2187297	2187770	67413.9	putative lipoprotein
YPO1882				COchrom3:2122881-2123177	1	1	yes		2122881	2123177	2122887	2123177	113561	hypothetical protein YPO1882
YPO1858				COchrom2:2105414-2106604	1	1	yes	yes	2105414	2106604	2105426	2106604	54517.1	hypothetical protein YPO1858
YPO1849				COchrom6:2093493-2093852	1	1	yes	yes	2093493	2093852	2093493	2093831	218427	hypothetical protein YPO1849
YPO1833				COchrom1:2078257-2078739	1	1	yes		2078257	2078739	2078263	2078739	357740	hypothetical protein YPO1833
YPO1813				COchrom1:2059831-2060838	1	1	yes	yes	2059831	2060838	2059843	2060838	51835	putative sugar-binding periplasmic protein
YPO1781				COchrom3:2028249-2029271	1	1	yes	yes	2028249	2029271	2028321	2029271	183600	proline iminopeptidase
YPO1763				COchrom3:2008248-2009657	1	1	yes	yes	2008248	2009657	2008260	2009657	71874.2	5-carboxymethyl-2-hydroxymuconate semialdehyde dehydrogenase
YPO1757				COchrom4:2001889-2002749	1	1	yes	yes	2001889	2002749	2001889	2002686	705747	PTS system, mannose-specific IIC component
YPO1740				COchrom3:1984590-1984898	1	1	yes	yes	1984590	1984898	1984623	1984898	152813	hypothetical protein YPO1740
YPO1716				COchrom6:1959834-1961243	1	1	yes		1959834	1961243	1959834	1961231	158761	putative transport protein
YPO1666				COchrom3:1895601-1897910	1	1	yes		1895601	1897910	1895739	1897910	187549	chemotaxis protein CheA
YPO1616				COchrom3:1838604-1839194	1	1	yes		1838604	1839194	1838652	1839194	96540.4	hypothetical protein YPO1616
YPO1542				COchrom5:1757885-1758520	1	1	yes	yes	1757885	1758520	1757885	1758499	162696	bifunctional phosphoribosyl-AMP cyclohydrolase/phosphoribosyl-ATP pyrophosphatase protein
YPO1512				COchrom5:1718609-1719520	1	1	yes	yes	1718609	1719520	1718609	1719493	164588	cytidine deaminase
YPO1508				COchrom1:1712530-1714062	1	1	yes		1712530	1714062	1712542	1714062	74098.2	galactose/methyl galaxtoside transporter ATP-binding protein
YPO1462				COchrom1:1654192-1654458	1	1	yes	yes	1654192	1654458	1654210	1654458	109436	putative acyl carrier protein
YPO1446				COchrom1:1638715-1639041	1	1	yes	yes	1638715	1639041	1638763	1639041	160531	putative acylphosphatase
YPO1422				COchrom2:1617638-1618228	1	1	yes	yes	1617638	1618228	1617650	1618228	153817	putative lipoprotein protein
YPO1399				COchrom1:1582696-1582935	1	1	yes		1582696	1582935	1582753	1582935	264978	hypothetical protein YPO1399
YPO1396				COchrom1:1578793-1579833	1	1	yes	yes	1578793	1579833	1578847	1579833	248898	tetraacyldisaccharide 4'-kinase
YPO1356				COchrom4:1519102-1520613	1	1	yes		1519102	1520613	1519102	1520592	269882	hypothetical protein YPO1356
YPO1322				COchrom5:1488332-1489111	1	1	yes	yes	1488332	1489111	1488332	1489096	150890	DNA-binding transcriptional repressor DeoR
YPO1299				COchrom1:1458091-1459062	1	1	yes		1458091	1459062	1458124	1459062	92937.8	1-phosphofructokinase
YPO1293				COchrom2:1452356-1453447	1	1	yes		1452356	1453447	1452359	1453447	342351	putative periplasmic carbohydrate-binding transport protein
YPO1257				COchrom4:1414135-1414635	1	1	yes		1414135	1414635	1414135	1414623	156270	hypothetical protein YPO1257
YPO1157				COchrom1:1305007-1305267	1	1	yes	yes	1305007	1305267	1305022	1305267	192847	hypothetical protein YPO1157
YPO1143				COchrom6:1289307-1290173	1	1	yes		1289307	1290173	1289307	1290098	93707.1	DNA-binding transcriptional regulator ModE
YPO1128				COchrom2:1274864-1275601	1	1	yes		1274864	1275601	1274876	1275601	173798	intergral membrane NMN transport protein PnuC
YPO1075				COchrom2:1223168-1223980	1	1	yes		1223168	1223980	1223177	1223980	113186	2,5-diketo-D-gluconate reductase B
YPO1074				COchrom3:1216470-1217036	1	1	yes	yes	1216470	1217036	1216470	1217036	249367	D,D-heptose 1,7-bisphosphate phosphatase
YPO1072				COchrom5:1214606-1215271	1	1	yes	yes	1214606	1215271	1214606	1215259	218731	DL-methionine transporter permease subunit
YPO1063				COchrom3:1207527-1207853	1	1	yes	yes	1207527	1207853	1207536	1207853	75746.1	putative cytochrome
YPO1050				COchrom1:1191094-1191951	1	1	yes		1191094	1191951	1191103	1191951	348123	CDP-diglyceride synthase
YPO0950				COchrom5:1049192-1049530	1	1	yes	yes	1049192	1049530	1049192	1049518	290095	hypothetical protein YPO0950
YPO0947				COchrom4:1037479-1046820	1	1	yes	yes	1037479	1046820	1037479	1046811	148311	putative virulence determinant
YPO0946				COchrom1:1036141-1037289	1	1	yes	yes	1036141	1037289	1036159	1037289	194312	coproporphyrinogen III oxidase
YPO0933				COchrom2:1025477-1026187	1	1	yes		1025477	1026187	1025480	1026187	134930	endonuclease I
YPO0922				COchrom6:1012248-1013282	1	1	yes	yes	1012248	1013282	1012248	1013264	309252	erythrose 4-phosphate dehydrogenase
YPO0909				COchrom5:998045-999226	1	1	yes	yes	998045	999226	998045	999223	188391	2-octaprenyl-6-methoxyphenyl hydroxylase
YPO0865				COchrom3:952689-953033	1	1	yes		952689	953033	952713	953033	79277.9	hypothetical protein YPO0865
YPO0851				COchrom5:935741-936091	1	1	yes	yes	935741	936091	935741	936052	117674	PTS transport protein (partial)
YPO0799				COchrom5:879311-880231	1	1	yes	yes	879311	880231	879311	880219	282966	LysR-family transcriptional regulatory protein
YPO0698				COchrom3:758430-760910	1	1	yes		758430	760910	758430	760910	207944	outer membrane usher protein
YPO0660				COchrom4:720403-721566	1	1	yes	yes	720403	721566	720403	721563	286137	hypothetical protein YPO0660
YPO0610				COchrom3:668070-671423	1	1	yes		668070	671423	668070	671423	224669	hypothetical protein YPO0610
YPO0602				COchrom1:659995-660441	1	1	yes		659995	660441	660010	660441	176241	hypothetical protein YPO0602
YPO0596				COchrom4:645559-646209	1	1	yes		645559	646209	645559	646200	39151.1	putative tellurium resistance protein
YPO0593				COchrom6:642045-643805	1	1	yes	yes	642045	643805	642045	643778	72392.5	hypothetical protein YPO0593
YPO0581				COchrom2:625841-627367	1	1	yes	yes	625841	627367	625877	627367	189250	altronate hydrolase
YPO0546				COchrom1:590071-590544	1	1	yes	yes	590071	590544	590086	590544	426269	cell division protein MraZ
YPO0537				COchrom1:581746-583557	1	1	yes	yes	581746	583557	581752	583557	154409	putative AMP-binding enzyme-family protein
YPO0511				COchrom3:548172-548876	1	1	yes	yes	548172	548876	548259	548876	205539	hypothetical protein YPO0511
YPO0470				COchrom1:500698-501927	1	1	yes	yes	500698	501927	500743	501927	205908	sodium-proton antiporter
YPO0451				COchrom6:472722-475460	1	1	yes		472722	475460	472722	475448	178428	putative cation-transporting P-type ATPase
YPO0450				COchrom4:471724-472446	1	1	yes		471724	472446	471724	472347	98347.9	hypothetical protein YPO0450
YPO0425				COchrom5:445439-446623	1	1	yes	yes	445439	446623	445439	446611	206343	HmsT protein
YPO0347				COchrom6:357105-358520	1	1	yes	yes	357105	358520	357105	358406	209264	anaerobic C4-dicarboxylate transporter
YPO0310				COchrom1:316654-317220	1	1	yes	yes	316654	317220	316696	317220	120552	chorismate pyruvate lyase
YPO0306				COchrom3:307242-308645	1	1	yes		307242	308645	307245	308645	360898	hypothetical protein YPO0306
YPO0281				COchrom4:280999-281874	1	1	yes		280999	281874	280999	281838	289795	hemin-binding periplasmic protein
YPO0254				COchrom3:253542-254861	1	1	yes		253542	254861	253545	254861	232514	glutamate/aspartate:proton symporter
YPO0245a				COchrom3:243723-244310	1	1	yes	yes	243723	244310	243738	244310	237273	putative ribosome maturation factor
YPO0192				COchrom2:210593-210829	1	1	yes	yes	210593	210829	210608	210829	307412	hypothetical protein YPO0192
YPO0165				COchrom4:183067-184065	1	1	yes	yes	183067	184065	183067	184053	252682	LacI-family transcriptional regulator
YPO0117				COchrom2:126071-126961	1	1	yes		126071	126961	126077	126961	205934	5,10-methylenetetrahydrofolate reductase
YPO0086				COchrom4:97066-97704	1	1	yes		97066	97704	97066	97701	154674	hypothetical protein YPO0086
YPO0001				COchrom4:271-711	1	1	yes	yes	271	711	271	711	373256	flavodoxin
YPMT1.70				COpMT2:71213-71836	1	1	yes		71213	71836	71216	71836	133672	putative resolvase
YPMT1.33				COpMT1:34351-34992	1	1	yes		34351	34992	34465	34992	84980.1	putative transcriptional regulator
YPCD1.61				COpCD2:43712-44461	1	1	yes		43712	44461	43796	44461	163487	type III secretion system protein
YPCD1.56				COpCD2:41261-41638	1	1	yes		41261	41638	41291	41638	879559	type III secretion apparatus component
YPCD1.49				COpCD1:36097-36927	1	1	yes		36097	36927	36112	36927	449452	transcriptional regulator
YPCD1.36c				COpCD6:26125-26568	1	1	yes		26125	26568	26125	26493	698158	hypothetical protein YPCD1.36c
YPO3455				COchrom2:3863189-3863695	1	1		yes	3863189	3863695	3863261	3863695	196902	anaerobic ribonucleotide reductase-activating protein
YPO3371				COchrom6:3758151-3759920	1	1		yes	3758151	3759920	3758151	3759881	198130	sulfite reductase subunit beta
YPO3358				COchrom6:3747003-3747782	1	1		yes	3747003	3747782	3747003	3747767	279103	stationary phase survival protein SurE
YPO3276				COchrom5:3657395-3658168	1	1		yes	3657395	3658168	3657395	3658126	350343	hypothetical protein YPO3276
YPO2748				COchrom1:3080935-3081441	1	1		yes	3080935	3081441	3080950	3081441	221990	phosphohistidine phosphatase
YPO2741				COchrom2:3071822-3072352	1	1		yes	3071822	3072352	3071840	3072352	80182.6	putative cytochrome c-type biogenesis protein
YPO2527				COchrom5:2835953-2837674	1	1		yes	2835953	2837674	2835953	2837656	165792	2-succinyl-5-enolpyruvyl-6-hydroxy-3-cyclohexene-1-carboxylate synthase
YPO2385				COchrom1:2678560-2679552	1	1		yes	2678560	2679552	2678686	2679552	43886.6	hypothetical protein YPO2385
YPO1948				COchrom1:2209984-2210319	1	1		yes	2209984	2210319	2210008	2210319	111668	putative cytochrome
YPO1703				COchrom2:1942889-1943449	1	1		yes	1942889	1943449	1942952	1943449	124557	hypothetical protein YPO1703
YPO1384				COchrom6:1560393-1561262	1	1		yes	1560393	1561262	1560393	1561250	442432	formate transporter
YPO1000				COchrom3:1112070-1113353	1	1		yes	1112070	1113353	1112076	1113353	108994	putative drug efflux protein
YPO0913				COchrom1:1002232-1002897	1	1		yes	1002232	1002897	1002301	1002897	120331	putative 5-formyltetrahydrofolate cyclo-ligase-family protein
YPO0829				COchrom6:908982-910637	1	1		yes	908982	910637	908982	910535	141555	putative sulfatase
YPO0586				COchrom4:631816-632364	1	1		yes	631816	632364	631816	632325	168082	hypothetical protein YPO0586
YPO0573				COchrom4:617557-617952	1	1		yes	617557	617952	617557	617946	180127	hypothetical protein YPO0573
YPO0569a				COchrom4:616093-616563	1	1		yes	616093	616563	616093	616488	535506	hypothetical protein YPO0569a
YPO0554				COchrom1:598864-600096	1	1		yes	598864	600096	598894	600096	380758	cell division protein FtsW
YPO0520				COchrom5:563714-564490	1	1		yes	563714	564490	563714	564397	114082	thiamine transporter ATP-binding subunit
YPO0035				COchrom3:45903-47159	1	1		yes	45903	47159	45945	47159	386024	sodium/glutamate symport carrier protein
YPO4100				COchrom1:4620427-4620579	1	1			4620427	4620579	4620439	4620579	921893	50S ribosomal protein L34
YPO4074				COchrom3:4594536-4595114	1	1			4594536	4595114	4594542	4595114	177923	DNA-3-methyladenine glycosylase
YPO4016				COchrom5:4529468-4531036	1	1			4529468	4531036	4529468	4531000	146268	histidine ammonia-lyase
YPO3985				COchrom2:4489379-4490530	1	1			4489379	4490530	4489448	4490530	181912	hypothetical protein YPO3985
YPO3958				COchrom1:4455226-4456050	1	1			4455226	4456050	4455313	4456050	287387	putative response regulator protein
YPO3889				COchrom3:4364061-4365023	1	1			4364061	4365023	4364142	4365023	58031.2	DNA-binding transcriptional regulator IlvY
YPO3856				COchrom6:4328550-4329956	1	1			4328550	4329956	4328550	4329914	444875	putative common antigen polymerase
YPO3850				COchrom2:4320593-4321351	1	1			4320593	4321351	4320602	4321351	269055	uroporphyrinogen-III synthase
YPO3848				COchrom5:4316618-4319266	1	1			4316618	4319266	4316618	4319170	335629	adenylate cyclase
YPO3727				COchrom6:4173345-4174313	1	1			4173345	4174313	4173345	4174274	198452	homoserine O-succinyltransferase
YPO3676				COchrom4:4104904-4105317	1	1			4104904	4105317	4104904	4105305	81352.2	putative phage-related protein
YPO3641				COchrom4:4062862-4064079	1	1			4062862	4064079	4062862	4064037	138760	hypothetical protein YPO3641
YPO3628				COchrom5:4045949-4046179	1	1			4045949	4046179	4045949	4046152	86630.4	putative DNA-damage-inducible protein
YPO3605				COchrom1:4016701-4017360	1	1			4016701	4017360	4016827	4017360	49352.8	hypothetical protein YPO3605
YPO3485				COchrom6:3894351-3894680	1	1			3894351	3894680	3894351	3894662	92827.9	putative transcriptional regulatory protein
YPO3483				COchrom4:3891373-3892539	1	1			3891373	3892539	3891373	3892533	204293	multidrug efflux protein
YPO3482				COchrom4:3888244-3891372	1	1			3888244	3891372	3888244	3891369	119092	multidrug efflux protein
YPO3472				COchrom6:3877641-3878981	1	1			3877641	3878981	3877641	3878954	193062	putative sugar binding protein
YPO3444				COchrom3:3851274-3851780	1	1			3851274	3851780	3851277	3851780	241973	putative acetyltransferase
YPO3248				COchrom5:3620645-3622495	1	1			3620645	3622495	3620645	3622435	189972	putative surface-exposed protein
YPO3131				COchrom6:3490152-3490835	1	1			3490152	3490835	3490152	3490808	129932	DNA-binding transcriptional repressor AcrR
YPO3127				COchrom2:3484916-3485461	1	1			3484916	3485461	3484925	3485461	72225.1	primosomal replication protein n''
YPO3036				COchrom4:3389872-3390489	1	1			3389872	3390489	3389872	3390474	115336	cytochrome c-type protein NapC
YPO3032				COchrom2:3385064-3386002	1	1			3385064	3386002	3385073	3386002	215293	coproporphyrinogen III oxidase
YPO3026				COchrom5:3379235-3379879	1	1			3379235	3379879	3379235	3379846	123570	hypothetical protein YPO3026
YPO2929				COchrom6:3273852-3274331	1	1			3273852	3274331	3273852	3274232	255108	4'-phosphopantetheinyl transferase
YPO2904				COchrom4:3246571-3247749	1	1			3246571	3247749	3246571	3247728	258682	putative 3-phenylpropionic acid transporter
YPO2873				COchrom4:3208363-3208635	1	1			3208363	3208635	3208363	3208587	186396	hypothetical protein YPO2873
YPO2848				COchrom2:3180668-3183850	1	1			3180668	3183850	3180692	3183850	144875	multidrug efflux system subunit MdtB
YPO2740				COchrom3:3071241-3071843	1	1			3071241	3071843	3071277	3071843	297442	thiol:disulfide interchange protein DsbE
YPO2734				COchrom3:3066405-3067094	1	1			3066405	3067094	3066438	3067094	175277	cytochrome c biogenesis protein CcmA
YPO2709				COchrom2:3036503-3037264	1	1			3036503	3037264	3036506	3037264	130263	hypothetical protein YPO2709
YPO2544				COchrom4:2856547-2858097	1	1			2856547	2858097	2856547	2858079	491377	NADH dehydrogenase subunit M
YPO2509				COchrom3:2818908-2819738	1	1			2818908	2819738	2818962	2819738	215092	trans-aconitate 2-methyltransferase
YPO2441				COchrom1:2740558-2741481	1	1			2740558	2741481	2740597	2741481	390800	chelated iron transport system membrane protein
YPO2356				COchrom1:2649106-2650083	1	1			2649106	2650083	2649118	2650083	398140	peptide transport system permease protein
YPO2320				COchrom4:2607727-2608200	1	1			2607727	2608200	2607727	2608050	95615	putative DNA-binding phage-related protein
YPO2188				COchrom4:2464711-2466198	1	1			2464711	2466198	2464711	2466171	127860	cardiolipin synthetase
YPO2110				COchrom3:2381322-2382530	1	1			2381322	2382530	2381325	2382530	134882	hypothetical protein YPO2110
YPO2035				COchrom2:2305052-2305951	1	1			2305052	2305951	2305121	2305951	156306	hypothetical protein YPO2035
YPO2029				COchrom6:2300331-2301470	1	1			2300331	2301470	2300331	2301413	78986.1	hypothetical protein YPO2029
[truncated: 425 more rows]

## Sheet: yppf summary
Locus_tag	annotation error #	new locus tag	classification	ProteinName	CountofPeptide	CountOfOligo	YPCO Correlation (singlets only)	YSTB Correlation (singlets only)	ORF start	ORF stop	gene start	gene end	Avg Oligo Intensity	Product Name
YPDSF_2632				PFchrom1:2984092-2985702	22	4			2984092	2985702	2984263	2985702	193641	tRNA-thiotransferase
YPDSF_1081				PFchrom5:1219874-1221520	22	4			1219874	1221520	1219874	1221484	242289	oxidoreductase
YPDSF_3814				PFchrom2:4383464-4384591	14	4			4383464	4384591	4383581	4384591	136045	fructose 1,6-bisphosphatase II
YPDSF_0622				PFchrom3:701088-702599	10	4			701088	702599	701121	702599	99580.6	hypothetical protein YPDSF_0622
YPDSF_2208				PFchrom1:2495356-2496261	4	4			2495356	2496261	2495374	2496261	98119.3	hypothetical protein YPDSF_2208
YPDSF_1841				PFchrom5:2077664-2078740	2	4			2077664	2078740	2077664	2078686	152608	DNA polymerase III subunit delta'
YPDSF_0574				PFchrom4:649090-649830	2	4			649090	649830	649090	649788	122905	hypothetical protein YPDSF_0574
YPDSF_0558				PFchrom6:625548-627827	2	4			625548	627827	625548	627692	94702.9	hydroxamate-type ferrisiderophore receptor
YPDSF_0198				PFchrom5:216260-217021	2	4			216260	217021	216260	216565	223947	insertion element IS1661 DNA-binding protein
YPDSF_0170				PFchrom4:171706-172260	2	4			171706	172260	171706	172248	163609	hypothetical protein YPDSF_0170
YPDSF_0127				PFchrom1:142783-144900	93	3			142783	144900	142792	144900	726312	elongation factor G
YPDSF_1435				PFchrom5:1608614-1610098	55	3			1608614	1610098	1608614	1610023	165678	6-phosphogluconate dehydrogenase
YPDSF_3187				PFchrom2:3629291-3630973	42	3			3629291	3630973	3629306	3630973	241327	putative ABC transporter ATP-binding protein
YPDSF_2216				PFchrom5:2505437-2507035	37	3			2505437	2507035	2505437	2506900	411025	inosine 5'-monophosphate dehydrogenase
YPDSF_3726				PFchrom2:4285595-4287229	32	3			4285595	4287229	4285640	4287229	517832	bifunctional phosphoribosylaminoimidazolecarboxamide formyltransferase/IMP cyclohydrolase
YPDSF_3126				PFchrom5:3553334-3555565	27	3			3553334	3555565	3553334	3555553	132686	hypothetical protein YPDSF_3126
YPDSF_2439				PFchrom6:2779806-2781278	27	3			2779806	2781278	2779806	2781242	125119	6-phospho-beta-glucosidase
YPDSF_0656				PFchrom3:738156-739439	27	3			738156	739439	738204	739439	149916	sugar-binding protein
YPDSF_3986				PFpCD2:37898-38893	25	3			37898	38893	37919	38893	367079	V antigen, antihost protein/regulator
YPDSF_3174				PFchrom4:3613183-3615723	23	3			3613183	3615723	3613183	3615642	80660.2	bifunctional aspartokinase I/homeserine dehydrogenase I
YPDSF_2003				PFchrom4:2261389-2262627	20	3			2261389	2262627	2261389	2262612	273000	3-oxoacyl-(acyl carrier protein) synthase I
YPDSF_1109				PFchrom3:1248243-1249346	20	3			1248243	1249346	1248255	1249346	109396	GTP-dependent nucleic acid-binding protein EngD
YPDSF_2319				PFchrom6:2643750-2647670	18	3			2643750	2647670	2643750	2647649	139299	cell division protein
YPDSF_3569				PFchrom2:4100444-4101625	17	3			4100444	4101625	4100612	4101625	121278	fructose-1,6-bisphosphatase
YPDSF_1666				PFchrom6:1868547-1869317	17	3			1868547	1869317	1868547	1869272	385952	uridylate kinase
YPDSF_2178				PFchrom1:2455057-2456133	14	3			2455057	2456133	2455090	2456133	338576	phosphoribosylaminoimidazole synthetase
YPDSF_3882				PFchrom2:4452056-4453687	12	3			4452056	4453687	4452275	4453687	109665	nitrogen regulation protein NR(I)
YPDSF_1484				PFchrom6:1671924-1673705	12	3			1671924	1673705	1671924	1673687	87904.7	ABC transporter ATP-binding protein
YPDSF_0436				PFchrom3:491547-492875	12	3			491547	492875	491568	492875	197505	hypothetical protein YPDSF_0436
YPDSF_3446				PFchrom5:3953174-3954169	11	3			3953174	3954169	3953174	3954151	206550	putative sugar phosphatase
YPDSF_2948				PFchrom4:3348943-3349878	11	3			3348943	3349878	3348943	3349818	177118	carbonic anhydrase
YPDSF_2695				PFchrom1:3060445-3061344	11	3			3060445	3061344	3060493	3061344	133479	aldo/keto reductase
YPDSF_2276				PFchrom5:2579480-2581450	11	3			2579480	2581450	2579480	2581393	101902	ABC transporter ATPase component
YPDSF_1993				PFchrom6:2250177-2251250	11	3			2250177	2251250	2250177	2251091	136307	acetyl-CoA carboxylase subunit beta
YPDSF_2805				PFchrom4:3181354-3181935	10	3			3181354	3181935	3181354	3181845	123935	putative nucleotide-binding protein
YPDSF_1837				PFchrom6:2073192-2074109	10	3			2073192	2074109	2073192	2074010	187379	shikimate 5-dehydrogenase
YPDSF_3129				PFchrom5:3560624-3561661	9	3			3560624	3561661	3560624	3561607	129159	hypothetical protein YPDSF_3129
YPDSF_1951				PFchrom1:2203042-2203542	9	3			2203042	2203542	2203075	2203542	261333	hypothetical protein YPDSF_1951
YPDSF_1816				PFchrom1:2051512-2052720	9	3			2051512	2052720	2051545	2052720	113432	hypothetical protein YPDSF_1816
YPDSF_1074				PFchrom5:1207064-1207891	9	3			1207064	1207891	1207064	1207828	105678	copper homeostasis protein CutC
YPDSF_0627				PFchrom2:706901-707977	9	3			706901	707977	707045	707977	130146	peptide chain release factor 2
YPDSF_0386				PFchrom1:431272-441162	9	3			431272	441162	431275	441162	124324	adhesin
YPDSF_2655				PFchrom3:3008394-3009431	8	3			3008394	3009431	3008466	3009431	136817	lipoyl synthase
YPDSF_2255				PFchrom1:2554024-2554971	8	3			2554024	2554971	2554072	2554971	615473	hypothetical protein YPDSF_2255
YPDSF_1697				PFchrom4:1905598-1909014	8	3			1905598	1909014	1905598	1908969	94856.2	exonuclease V subunit gamma
YPDSF_0588				PFchrom6:662913-663710	8	3			662913	663710	662913	663665	122144	lipoprotein
YPDSF_1040				PFchrom5:1171775-1172479	7	3			1171775	1172479	1171775	1172431	106369	hypothetical protein YPDSF_1040
YPDSF_0737				PFchrom3:828861-830375	7	3			828861	830375	828912	830375	119305	hypothetical protein YPDSF_0737
YPDSF_3604				PFchrom5:4139828-4141765	6	3			4139828	4141765	4139828	4141741	124120	N-acetylmuramoyl-L-alanine amidase-family protein
YPDSF_1644				PFchrom5:1846028-1846771	6	3			1846028	1846771	1846028	1846711	104522	lipoprotein involved with copper homeostasis and adhesion
YPDSF_1390				PFchrom2:1555787-1556098	6	3			1555787	1556098	1555814	1556098	106645	hypothetical protein YPDSF_1390
YPDSF_1200				PFchrom3:1352814-1356821	6	3			1352814	1356821	1352820	1356821	49597.4	signal transduction histidine kinase
YPDSF_0844				PFchrom6:957204-957737	6	3			957204	957737	957204	957722	82217.2	methylated-DNA--protein-cysteine methyltransferase
YPDSF_0602				PFchrom5:679295-679732	6	3			679295	679732	679295	679624	241247	Z-ring-associated protein
YPDSF_3522				PFchrom6:4045776-4047920	5	3			4045776	4047920	4045776	4047671	119299	vitamin B12/cobalamin outer membrane transporter
YPDSF_3467				PFchrom2:3975449-3976636	5	3			3975449	3976636	3975695	3976636	176283	porphobilinogen deaminase
YPDSF_0747				PFchrom2:844568-845914	5	3			844568	845914	844589	845914	100424	cysteine desulfurase activator complex subunit SufD
YPDSF_0665				PFchrom1:747352-748500	5	3			747352	748500	747427	748500	107144	lac repressor
YPDSF_0372				PFchrom5:412550-413647	5	3			412550	413647	412550	413545	150458	MocA family oxidoreductase
YPDSF_0367				PFchrom3:406341-407798	5	3			406341	407798	406347	407798	98810.2	altronate oxidoreductase
YPDSF_3521				PFchrom5:4044968-4045927	4	3			4044968	4045927	4044968	4045831	144839	glutamate racemase
YPDSF_2947				PFchrom1:3348238-3348789	4	3			3348238	3348789	3348244	3348789	179015	hypoxanthine phosphoribosyltransferase
YPDSF_0848				PFchrom6:963222-963584	4	3			963222	963584	963222	963569	125802	acetolactate synthase 1 regulatory subunit
YPDSF_0778				PFchrom2:881864-882733	4	3			881864	882733	881873	882733	153459	pyridoxamine kinase
YPDSF_0603				PFchrom2:679952-680539	4	3			679952	680539	679961	680539	127682	hypothetical protein YPDSF_0603
YPDSF_0056				PFchrom2:68771-69598	4	3			68771	69598	68801	69598	145489	biotin biosynthesis protein
YPDSF_1914				PFchrom4:2164111-2165373	3	3			2164111	2165373	2164111	2165337	59449.9	zinc-binding dehydrogenase
YPDSF_0834				PFchrom5:944495-945997	3	3			944495	945997	944495	945994	90714.1	carboxypeptidase
YPDSF_0764				PFchrom4:865939-866688	3	3			865939	866688	865939	866619	130958	ribonuclease T
YPDSF_3259				PFchrom1:3715540-3715998	2	3			3715540	3715998	3715612	3715998	88774.4	ABC transporter, periplasmic oligo-dipeptide/nickel binding protein
YPDSF_2592				PFchrom2:2942702-2944501	2	3			2942702	2944501	2942840	2944501	102804	recombination and repair protein
YPDSF_1982				PFchrom5:2238914-2239687	2	3			2238914	2239687	2238914	2239606	70473.1	hypothetical protein YPDSF_1982
YPDSF_1384				PFchrom6:1550112-1550414	2	3			1550112	1550414	1550112	1550351	90774	hypothetical protein YPDSF_1384
YPDSF_0782				PFchrom6:884997-886559	2	3			884997	886559	884997	886496	115998	putative tripeptide transporter permease
YPDSF_0765				PFchrom4:866698-867156	2	3			866698	867156	866698	867105	143817	lactoylglutathione lyase
YPDSF_3745				PFchrom5:4305431-4309501	136	2			4305431	4309501	4305431	4309459	437947	DNA-directed RNA polymerase subunit beta
YPDSF_3744				PFchrom6:4301082-4305338	129	2			4301082	4305338	4301082	4305338	435154	DNA-directed RNA polymerase subunit beta'
YPDSF_2935				PFchrom2:3331955-3334633	90	2			3331955	3334633	3331970	3334633	226790	pyruvate dehydrogenase subunit E1
YPDSF_3880				PFchrom1:4449457-4450965	67	2			4449457	4450965	4449556	4450965	224837	glutamine synthetase
YPDSF_3545				PFchrom4:4075582-4078281	66	2			4075582	4078281	4075582	4078260	179784	translation initiation factor IF-2
YPDSF_3151				PFchrom5:3583217-3586465	64	2			3583217	3586465	3583217	3586450	308089	carbamoyl phosphate synthase large subunit
YPDSF_1856				PFchrom2:2091002-2094706	64	2			2091002	2094706	2091056	2094706	291487	ribonuclease E
YPDSF_2630				PFchrom3:2979666-2981384	60	2			2979666	2981384	2979720	2981384	380432	asparagine synthetase B
YPDSF_0871				PFchrom3:992688-994307	59	2			992688	994307	992763	994307	145441	hypothetical protein YPDSF_0871
YPDSF_3303				PFchrom5:3765329-3767848	57	2			3765329	3767848	3765329	3767776	304881	glycogen phosphorylase
YPDSF_3551				PFchrom6:4083639-4085597	55	2			4083639	4085597	4083639	4085573	276921	ATP-dependent metalloprotease
YPDSF_2312				PFchrom3:2633649-2636015	54	2			2633649	2636015	2633733	2636015	287618	formate acetyltransferase 1
YPDSF_1696				PFchrom4:1902628-1905528	54	2			1902628	1905528	1902628	1905516	118631	protease III precursor
YPDSF_3299				PFchrom4:3757555-3759771	51	2			3757555	3759771	3757555	3759672	277511	polynucleotide phosphorylase/polyadenylase
YPDSF_2829				PFchrom2:3202916-3203521	48	2			3202916	3203521	3202919	3203521	1.0455e+06	alkyl hydroperoxide reductase subunit c
YPDSF_0052				PFchrom3:62445-64961	46	2			62445	64961	62556	64961	75062.5	glycogen/starch/alpha-glucan phosphorylase
YPDSF_1669				PFchrom5:1870466-1871320	44	2			1870466	1871320	1870466	1871191	1.16544e+06	30S ribosomal protein S2
YPDSF_1340				PFchrom5:1505153-1505776	44	2			1505153	1505776	1505153	1505662	1.52931e+06	ferritin
YPDSF_3752				PFchrom6:4313607-4314824	43	2			4313607	4314824	4313607	4314791	1.59946e+06	elongation factor Tu
YPDSF_1946				PFchrom6:2196729-2197697	38	2			2196729	2197697	2196729	2197679	272069	D-isomer specific 2-hydroxyacid dehydrogenase family protein
YPDSF_1609				PFchrom6:1802445-1804208	38	2			1802445	1804208	1802445	1804163	165998	urease subunit alpha
YPDSF_3169				PFchrom5:3607880-3608899	37	2			3607880	3608899	3607880	3608833	348765	transaldolase B
YPDSF_2582				PFchrom5:2930114-2931286	37	2			2930114	2931286	2930114	2931280	385454	succinyl-CoA synthetase subunit beta
YPDSF_0023				PFchrom1:26467-28545	36	2			26467	28545	26476	28545	233020	glycyl-tRNA synthetase subunit beta
YPDSF_2936				PFchrom3:3334641-3336176	35	2			3334641	3336176	3334647	3336176	256854	dihydrolipoamide acetyltransferase
YPDSF_3847				PFchrom1:4414126-4415106	34	2			4414126	4415106	4414174	4415106	228273	ADP-L-glycero-D-mannoheptose-6-epimerase
YPDSF_1171				PFchrom5:1319009-1321543	34	2			1319009	1321543	1319009	1321477	92707.6	outer membrane protein PgaA
YPDSF_0120				PFchrom2:138734-139576	33	2			138734	139576	138776	139576	307134	FKBP-type peptidyl-prolyl cis-trans isomerase
YPDSF_2692				PFchrom3:3055950-3058334	32	2			3055950	3058334	3055953	3058334	85888.8	beta-glucosidase
YPDSF_0331				PFchrom5:369011-370405	32	2			369011	370405	369011	370384	177716	protease
YPDSF_2306				PFchrom6:2624487-2625578	31	2			2624487	2625578	2624487	2625572	242219	phosphoserine aminotransferase
YPDSF_3006				PFchrom6:3410865-3413441	30	2			3410865	3413441	3410865	3413420	118789	DNA mismatch repair protein MutS
YPDSF_0427				PFchrom6:481179-483065	29	2			481179	483065	481179	483005	283799	RNA polymerase sigma factor RpoD
YPDSF_2186				PFchrom2:2464106-2466259	28	2			2464106	2466259	2464196	2466259	175246	polyphosphate kinase
YPDSF_3801				PFchrom2:4370561-4371898	27	2			4370561	4371898	4370567	4371898	191053	ATP-dependent protease ATP-binding subunit HslU
YPDSF_0913				PFchrom5:1036919-1039624	27	2			1036919	1039624	1036919	1039591	95533.5	aconitate hydratase
YPDSF_0061				PFchrom6:73626-76022	27	2			73626	76022	73626	76001	152112	hypothetical protein YPDSF_0061
YPDSF_3614				PFchrom2:4153805-4155688	26	2			4153805	4155688	4153865	4155688	128854	fumarate reductase flavoprotein subunit
YPDSF_1824				PFchrom3:2059935-2063387	26	2			2059935	2063387	2059941	2063387	171698	transcription-repair coupling factor
YPDSF_1056				PFchrom4:1186741-1188363	26	2			1186741	1188363	1186741	1188225	89578.6	glucose-6-phosphate 1-dehydrogenase
YPDSF_3746				PFchrom5:4309802-4310206	25	2			4309802	4310206	4309802	4310170	890360	50S ribosomal protein L7/L12
YPDSF_2564				PFchrom2:2912435-2913271	25	2			2912435	2913271	2912519	2913271	249386	phosphoglycerate mutase 1
YPDSF_1987				PFchrom4:2243305-2244420	25	2			2243305	2244420	2243305	2244087	122294	histidine-binding periplasmic protein
YPDSF_1368				PFchrom3:1533843-1534736	25	2			1533843	1534736	1533858	1534736	448030	mannose-specific PTS system protein IID
YPDSF_0309				PFchrom5:351833-352804	25	2			351833	352804	351833	352768	118783	aspartate carbamoyltransferase catalytic subunit
YPDSF_2984				PFchrom2:3390836-3391465	24	2			3390836	3391465	3390860	3391465	481749	superoxide dismutase (Cu-Zn) precursor
YPDSF_2711				PFchrom4:3076897-3078339	24	2			3076897	3078339	3076897	3078282	138000	cysteinyl-tRNA synthetase
YPDSF_1463				PFchrom3:1646091-1647794	24	2			1646091	1647794	1646097	1647794	143729	malate dehydrogenase
YPDSF_1197				PFchrom1:1349389-1350042	24	2			1349389	1350042	1349515	1350042	2.47202e+06	transcription regulatory protein
YPDSF_0599				PFchrom2:676001-677359	24	2			676001	677359	676118	677359	198956	D-3-phosphoglycerate dehydrogenase
YPDSF_0445				PFchrom6:504123-505583	24	2			504123	505583	504123	505520	207326	outer membrane channel protein
YPDSF_3336				PFchrom1:3818233-3819594	23	2			3818233	3819594	3818251	3819594	98859.3	glutamate dehydrogenase
YPDSF_1348				PFchrom2:1513346-1514560	23	2			1513346	1514560	1513379	1514560	133115	phosphoribosylglycinamide formyltransferase 2
YPDSF_1343				PFchrom6:1508025-1510079	23	2			1508025	1510079	1508025	1510076	136464	oligopeptidase B
YPDSF_0777				PFchrom1:880426-881718	23	2			880426	881718	880444	881718	77919.2	tyrosyl-tRNA synthetase
YPDSF_0173				PFchrom3:180285-181934	23	2			180285	181934	180336	181934	185160	malate synthase
YPDSF_0071				PFchrom4:86944-89532	23	2			86944	89532	86944	89499	79366	peptidoglycan synthetase
YPDSF_3659				PFchrom2:4203041-4205653	22	2			4203041	4205653	4203176	4205653	157047	glycerol-3-phosphate acyltransferase
YPDSF_3139				PFchrom1:3571942-3574344	22	2			3571942	3574344	3571966	3574344	177571	organic solvent tolerance protein
YPDSF_2624				PFchrom6:2971017-2972837	22	2			2971017	2972837	2971017	2972684	147878	glutaminyl-tRNA synthetase
YPDSF_1961				PFchrom6:2215401-2216816	22	2			2215401	2216816	2215401	2216786	300582	NADH dehydrogenase I subunit F
YPDSF_1672				PFchrom3:1875183-1876157	22	2			1875183	1876157	1875333	1876157	187418	2,3,4,5-tetrahydropyridine-2,6-carboxylate N-succinyltransferase
YPDSF_0803				PFchrom4:906586-907179	22	2			906586	907179	906586	907089	1.03431e+06	thiol peroxidase
YPDSF_0099				PFchrom5:119426-121561	22	2			119426	121561	119426	121546	210855	hypothetical protein YPDSF_0099
YPDSF_1717				PFchrom1:1932025-1933122	21	2			1932025	1933122	1932235	1933122	67781.8	hypothetical protein YPDSF_1717
YPDSF_3483				PFchrom5:3995099-3996181	20	2			3995099	3996181	3995099	3996175	253316	lipopolysaccharide biosynthesis protein WzzE
YPDSF_0053				PFchrom3:64962-67070	20	2			64962	67070	64974	67070	110335	4-alpha-glucanotransferase
YPDSF_5000				PFchrom5:852008-852256	19	2			852008	852256	852008	852244	1.58766e+06	major outer membrane lipoprotein
YPDSF_3501				PFchrom5:4017122-4018684	19	2			4017122	4018684	4017122	4018600	114035	ketol-acid reductoisomerase
YPDSF_3130				PFchrom6:3561600-3563459	19	2			3561600	3563459	3561600	3563444	187165	hypothetical protein YPDSF_3130
YPDSF_3054				PFchrom3:3465795-3466898	19	2			3465795	3466898	3465828	3466898	108023	recombinase A
YPDSF_1949				PFchrom2:2201507-2202412	19	2			2201507	2202412	2201543	2202412	359029	gluconate 5-dehydrogenase
YPDSF_1428				PFchrom1:1602166-1603500	19	2			1602166	1603500	1602169	1603500	94805	histidinol dehydrogenase
YPDSF_0750				PFchrom2:847904-848932	19	2			847904	848932	847913	848932	232991	hypothetical protein YPDSF_0750
YPDSF_3032				PFchrom6:3440109-3441248	18	2			3440109	3441248	3440109	3441116	49946.2	sugar ABC transporter, periplasmic protein
YPDSF_2944				PFchrom4:3344761-3345738	18	2			3344761	3345738	3344761	3345651	264394	spermidine synthase
YPDSF_1268				PFchrom3:1431138-1431752	18	2			1431138	1431752	1431153	1431752	188103	TrpR binding protein WrbA
YPDSF_0842				PFchrom4:955288-956253	18	2			955288	956253	955288	956244	257732	universal stress protein UspE
YPDSF_3675				PFchrom6:4227144-4227776	17	2			4227144	4227776	4227144	4227737	217300	tellurium resistance protein
YPDSF_3653				PFchrom3:4197822-4198883	17	2			4197822	4198883	4197900	4198883	159366	quinone oxidoreductase, NADPH-dependent
YPDSF_2957				PFchrom6:3356490-3358016	17	2			3356490	3358016	3356490	3357965	187351	poly(A) polymerase I
YPDSF_2842				PFchrom3:3222492-3223442	17	2			3222492	3223442	3222531	3223442	60318.2	recombination associated protein
YPDSF_1659				PFchrom6:1860141-1860737	17	2			1860141	1860737	1860141	1860689	519784	periplasmic chaperone
YPDSF_3915				PFchrom1:4493458-4493892	16	2			4493458	4493892	4493470	4493892	849050	F0F1 ATP synthase subunit epsilon
YPDSF_3477				PFchrom6:3988308-3989519	16	2			3988308	3989519	3988308	3989438	147145	TDP-4-oxo-6-deoxy-D-glucose transaminase
YPDSF_3342				PFchrom3:3825342-3826784	16	2			3825342	3826784	3825417	3826784	163941	glutathione reductase
YPDSF_3159				PFchrom1:3595666-3595950	16	2			3595666	3595950	3595687	3595950	806129	30S ribosomal protein S20
YPDSF_2963				PFchrom3:3364029-3366530	16	2			3364029	3366530	3364056	3366530	141004	penicillin-binding protein 1b
YPDSF_2831				PFchrom2:3204332-3205672	16	2			3204332	3205672	3204371	3205672	91873.9	gamma-glutamyltranspeptidase
YPDSF_2817				PFchrom4:3191599-3192204	16	2			3191599	3192204	3191599	3192069	202060	6,7-dimethyl-8-ribityllumazine synthase
YPDSF_2066				PFchrom1:2331601-2332632	16	2			2331601	2332632	2331613	2332632	161396	iron(III)-binding periplasmic protein
YPDSF_0799				PFchrom2:902078-903769	16	2			902078	903769	902192	903769	122181	DNA-binding transcriptional regulator TyrR
YPDSF_0340				PFchrom6:377601-382256	16	2			377601	382256	377601	382058	87508.8	glutamate synthase subunit alpha
YPDSF_0137				PFchrom1:150913-151194	16	2			150913	151194	150916	151194	1.96724e+06	30S ribosomal protein S19
YPDSF_3988				PFpCD2:39365-40585	15	2			39365	40585	39380	40585	842600	Yop targeting protein
YPDSF_3764				PFchrom3:4328448-4329731	15	2			4328448	4329731	4328487	4329731	133840	hypothetical protein YPDSF_3764
YPDSF_2376				PFchrom6:2706576-2707892	15	2			2706576	2707892	2706576	2707781	77525.8	D-alanyl-D-alanine carboxypeptidase
YPDSF_2284				PFchrom1:2593798-2594934	15	2			2593798	2594934	2593852	2594934	1.78618e+06	outer membrane porin C protein
YPDSF_2167				PFchrom6:2444934-2445836	15	2			2444934	2445836	2444934	2445833	180865	dihydrodipicolinate synthase
YPDSF_0349				PFchrom6:390111-392180	15	2			390111	392180	390111	392180	151323	hypothetical protein YPDSF_0349
YPDSF_0346				PFchrom6:388227-388847	15	2			388227	388847	388227	388802	334630	hypothetical protein YPDSF_0346
YPDSF_3403				PFchrom5:3905954-3906769	14	2			3905954	3906769	3905954	3906715	173150	uridine phosphorylase
YPDSF_3142				PFchrom1:3576679-3577506	14	2			3576679	3577506	3576688	3577506	173151	dimethyladenosine transferase
YPDSF_3086				PFchrom6:3498333-3499895	14	2			3498333	3499895	3498333	3499856	150813	UDP-N-acetylmuramate--L-alanine ligase
YPDSF_2861				PFchrom6:3243858-3244958	14	2			3243858	3244958	3243858	3244937	91863.8	thiamine biosynthesis lipoprotein
YPDSF_0317				PFchrom4:357673-358239	14	2			357673	358239	357673	358218	160753	lipopolysaccharide transport periplasmic protein LptA
YPDSF_3905				PFchrom3:4483389-4485380	13	2			4483389	4485380	4483491	4485380	242147	tRNA uridine 5-carboxymethylaminomethyl modification enzyme GidA
YPDSF_3813				PFchrom3:4381761-4383344	13	2			4381761	4383344	4381821	4383344	105236	hypothetical protein YPDSF_3813
YPDSF_3195				PFchrom5:3638084-3639373	13	2			3638084	3639373	3638084	3639307	106541	phosphopentomutase
YPDSF_3102				PFchrom4:3516070-3517881	13	2			3516070	3517881	3516070	3517797	86755.9	acetolactate synthase 3 catalytic subunit
YPDSF_3034				PFchrom1:3442711-3443481	13	2			3442711	3443481	3442786	3443481	120558	L-ribulose-5-phosphate 4-epimerase
YPDSF_2915				PFchrom2:3311915-3312430	13	2			3311915	3312430	3312068	3312430	195136	sigma 54 modulation protein
YPDSF_2872				PFchrom3:3253704-3256208	13	2			3253704	3256208	3253761	3256208	149678	acyl-CoA dehydrogenase
YPDSF_2421				PFchrom2:2760257-2762098	13	2			2760257	2762098	2760290	2762098	127876	substrate-binding transport protein
YPDSF_2242				PFchrom6:2540511-2541068	13	2			2540511	2541068	2540511	2541005	227272	DNA-binding transcriptional regulator IscR
YPDSF_1061				PFchrom5:1194125-1195120	13	2			1194125	1195120	1194125	1195081	241082	high-affinity zinc transporter periplasmic component
YPDSF_0718				PFchrom1:810355-810909	13	2			810355	810909	810559	810909	1.92598e+06	translation initiation factor IF-3
YPDSF_3648				PFchrom3:4189785-4192628	12	2			4189785	4192628	4189785	4192628	97431.9	excinuclease ABC subunit A
YPDSF_3581				PFchrom6:4116246-4116887	12	2			4116246	4116887	4116246	4116866	123409	peptidyl-prolyl cis-trans isomerase
YPDSF_3335				PFchrom1:3817537-3818004	12	2			3817537	3818004	3817558	3818004	247235	universal stress protein A
YPDSF_3099				PFchrom5:3513401-3514420	12	2			3513401	3514420	3513401	3514411	179994	DNA-binding transcriptional regulator FruR
YPDSF_2633				PFchrom3:2985969-2987102	12	2			2985969	2987102	2986029	2987102	204249	hypothetical protein YPDSF_2633
YPDSF_2541				PFchrom6:2888880-2890925	12	2			2888880	2890925	2888880	2890895	173334	excinuclease ABC subunit B
YPDSF_2430				PFchrom1:2771653-2771967	12	2			2771653	2771967	2771683	2771967	1.0735e+06	50S ribosomal protein L25
YPDSF_2414				PFchrom2:2752070-2753590	12	2			2752070	2753590	2752118	2753590	128739	D-mannonate oxidoreductase
YPDSF_2359				PFchrom1:2688829-2689596	12	2			2688829	2689596	2688865	2689596	194498	hypothetical protein YPDSF_2359
YPDSF_2274				PFchrom5:2576426-2578120	12	2			2576426	2578120	2576426	2578105	86124.9	paraquat-inducible protein B
YPDSF_2237				PFchrom4:2535442-2537352	12	2			2535442	2537352	2535442	2537340	114495	chaperone protein HscA
YPDSF_1881				PFchrom6:2116965-2120264	12	2			2116965	2120264	2116965	2120252	52000.5	hypothetical protein YPDSF_1881
YPDSF_0855				PFchrom1:973996-975537	12	2			973996	975537	974029	975537	104159	AMP nucleosidase
YPDSF_3688				PFchrom3:4240503-4241549	11	2			4240503	4241549	4240512	4241549	141209	hemin transport protein
YPDSF_3515				PFchrom6:4032222-4032644	11	2			4032222	4032644	4032222	4032644	274574	hypothetical protein YPDSF_3515
YPDSF_3258				PFchrom2:3714347-3715603	11	2			3714347	3715603	3714431	3715603	130002	hypothetical protein YPDSF_3258
YPDSF_3222				PFchrom1:3671413-3672504	11	2			3671413	3672504	3671485	3672504	103966	periplasmic solute-binding protein
YPDSF_2959				PFchrom6:3359316-3359864	11	2			3359316	3359864	3359316	3359771	348374	DnaK transcriptional regulator DksA
YPDSF_2174				PFchrom1:2451832-2452326	11	2			2451832	2452326	2451970	2452326	200353	arsenate reductase
YPDSF_1992				PFchrom4:2248624-2250018	11	2			2248624	2250018	2248624	2249928	195331	bifunctional folylpolyglutamate synthase/ dihydrofolate synthase
YPDSF_1543				PFchrom3:1741026-1741664	11	2			1741026	1741664	1741038	1741664	197228	3-hydroxydecanoyl-(acyl carrier protein) dehydratase
YPDSF_1406				PFchrom2:1574828-1576198	11	2			1574828	1576198	1574831	1576198	106068	argininosuccinate synthase
YPDSF_0902				PFchrom4:1028404-1029213	11	2			1028404	1029213	1028404	1029192	70375.6	fructose-6-phosphate aldolase
YPDSF_0298				PFchrom6:340740-341390	11	2			340740	341390	340740	341288	113425	hypothetical protein YPDSF_0298
YPDSF_0114				PFchrom6:132570-134516	11	2			132570	134516	132570	134492	108648	putative ABC transporter ATP-binding protein
YPDSF_3978				PFpCD2:32783-33727	10	2			32783	33727	32846	33727	347920	membrane-bound Yop targeting protein
YPDSF_3862				PFchrom3:4426698-4427576	10	2			4426698	4427576	4426713	4427576	147293	hypothetical protein YPDSF_3862
YPDSF_3832				PFchrom1:4399777-4400505	10	2			4399777	4400505	4399807	4400505	108500	DNA-binding transcriptional regulator CpxR
YPDSF_3543				PFchrom6:4074132-4075118	10	2			4074132	4075118	4074132	4075106	176073	tRNA pseudouridine synthase B
YPDSF_3307				PFchrom4:3772873-3775071	10	2			3772873	3775071	3772873	3775056	279459	glycogen branching enzyme
YPDSF_3192				PFchrom4:3635215-3636198	10	2			3635215	3636198	3635215	3636195	109421	phosphoserine phosphatase
YPDSF_3112				PFchrom1:3533416-3534513	10	2			3533416	3534513	3533437	3534513	95687.6	thiamine transporter substrate binding subunit
YPDSF_2865				PFchrom5:3247385-3248269	10	2			3247385	3248269	3247385	3248185	103814	Na(+)-translocating NADH-quinone reductase subunit C
YPDSF_2833				PFchrom6:3206715-3208583	10	2			3206715	3208583	3206715	3208544	131941	maltodextrin glucosidase
YPDSF_2424				PFchrom2:2764184-2765830	10	2			2764184	2765830	2764238	2765830	153669	ABC transporter ATP-binding subunit
YPDSF_1880				PFchrom6:2115210-2116583	10	2			2115210	2116583	2115210	2116556	97257.6	hypothetical protein YPDSF_1880
YPDSF_1566				PFchrom6:1763604-1764071	10	2			1763604	1764071	1763604	1763987	270124	autonomous glycyl radical cofactor GrcA
YPDSF_0918				PFchrom2:1046255-1046515	10	2			1046255	1046515	1046264	1046515	203401	hypothetical protein YPDSF_0918
YPDSF_0316				PFchrom4:356941-357672	10	2			356941	357672	356941	357666	179482	putative ABC transporter ATP-binding protein YhbG
YPDSF_0095				PFchrom2:114548-115165	10	2			114548	115165	114596	115165	183213	peptidyl-prolyl cis-trans isomerase A (rotamase A)
YPDSF_0051				PFchrom4:59527-62265	10	2			59527	62265	59527	62238	64605	transcriptional regulator MalT
YPDSF_0013				PFchrom3:13326-13835	10	2			13326	13835	13371	13835	1.75587e+06	heat shock chaperone IbpB
YPDSF_3867				PFchrom2:4431668-4433791	9	2			4431668	4433791	4431683	4433791	125067	bifunctional (p)ppGpp synthetase II/ guanosine-3',5'-bis pyrophosphate 3'-pyrophosphohydrolase
YPDSF_3561				PFchrom4:4093360-4093728	9	2			4093360	4093728	4093360	4093671	699116	50S ribosomal protein L21
YPDSF_3430				PFchrom4:3935155-3935853	9	2			3935155	3935853	3935155	3935823	145409	cell division protein FtsE
YPDSF_3215				PFchrom4:3663187-3664404	9	2			3663187	3664404	3663187	3664380	132872	lipopolysaccharide core biosynthesis protein
YPDSF_2808				PFchrom6:3183609-3185099	9	2			3183609	3185099	3183609	3185060	124742	thiamine biosynthesis protein ThiI
YPDSF_2651				PFchrom3:3004203-3005294	9	2			3004203	3005294	3004212	3005294	172760	rare lipoprotein A
YPDSF_2204				PFchrom1:2490751-2491152	9	2			2490751	2491152	2490814	2491152	106932	hypothetical protein YPDSF_2204
YPDSF_1849				PFchrom4:2084962-2085903	9	2			2084962	2085903	2084962	2085891	208864	malonyl CoA-acyl carrier protein transacylase
YPDSF_1451				PFchrom5:1632143-1632766	9	2			1632143	1632766	1632143	1632724	234992	deoxycytidine triphosphate deaminase
YPDSF_1064				PFchrom4:1196752-1197759	9	2			1196752	1197759	1196752	1197756	98993.7	Holliday junction DNA helicase RuvB
YPDSF_0922				PFchrom6:1049343-1050413	9	2			1049343	1050413	1049343	1050377	150602	23S rRNA pseudouridylate synthase B
YPDSF_0811				PFchrom4:915058-915999	9	2			915058	915999	915058	915999	115161	C32 tRNA thiolase
YPDSF_0435				PFchrom6:490641-491309	9	2			490641	491309	490641	491264	129770	putative signal transduction protein
YPDSF_0350				PFchrom2:392126-393046	9	2			392126	393046	392147	393046	84303.2	putative tetrapyrrole methylase
YPDSF_3608				PFchrom4:4145923-4146618	8	2			4145923	4146618	4145923	4146606	110160	oligoribonuclease
YPDSF_3489				PFchrom6:4002966-4005104	8	2			4002966	4005104	4002966	4004987	176003	ATP-dependent DNA helicase Rep
YPDSF_3479				PFchrom5:3990155-3991087	8	2			3990155	3991087	3990155	3991036	146344	glucose-1-phosphate thymidylyltransferase
YPDSF_3305				PFchrom6:3769443-3770882	8	2			3769443	3770882	3769443	3770873	210328	glucose-1-phosphate adenylyltransferase
YPDSF_2908				PFchrom2:3295772-3298456	8	2			3295772	3298456	3295814	3298456	104033	acetyltransferase
YPDSF_2840				PFchrom3:3216969-3220682	8	2			3216969	3220682	3216993	3220682	112129	hypothetical protein YPDSF_2840
YPDSF_2800				PFchrom3:3175497-3177545	8	2			3175497	3177545	3175554	3177545	422318	cytochrome O ubiquinol oxidase subunit I
YPDSF_2776				PFchrom3:3146286-3147188	8	2			3146286	3147188	3146328	3147188	137672	acyl-CoA thioesterase II
YPDSF_2482				PFchrom2:2826620-2827267	8	2			2826620	2827267	2826758	2827267	77414	ecotin
YPDSF_1935				PFchrom4:2184499-2185479	8	2			2184499	2185479	2184499	2185356	152870	naphthoate synthase
YPDSF_1918				PFchrom4:2168818-2169363	8	2			2168818	2169363	2168818	2169342	94432	outer membrane protein X
YPDSF_1610				PFchrom5:1804253-1804813	8	2			1804253	1804813	1804253	1804780	137016	urease subunit beta
YPDSF_1561				PFchrom3:1757349-1758992	8	2			1757349	1758992	1757355	1758992	135474	L-aspartate oxidase
YPDSF_1161				PFchrom4:1305268-1306722	8	2			1305268	1306722	1305268	1306608	83399.3	bifunctional succinylornithine transaminase/acetylornithine transaminase
YPDSF_1108				PFchrom2:1247453-1248091	8	2			1247453	1248091	1247471	1248091	108259	peptidyl-tRNA hydrolase
YPDSF_0606				PFchrom1:683134-684597	8	2			683134	684597	683254	684597	166874	hypothetical protein YPDSF_0606
YPDSF_0201				PFchrom2:218717-220063	8	2			218717	220063	218747	220063	106782	hypothetical protein YPDSF_0201
YPDSF_3621				PFchrom5:4159838-4160401	7	2			4159838	4160401	4159838	4160236	253324	lipoprotein
YPDSF_3612				PFchrom1:4148938-4152309	7	2			4148938	4152309	4148968	4152309	115939	hypothetical protein YPDSF_3612
YPDSF_3526				PFchrom1:4050616-4052043	7	2			4050616	4052043	4050643	4052043	182033	soluble pyridine nucleotide transhydrogenase
YPDSF_3454				PFchrom4:3961180-3962202	7	2			3961180	3962202	3961180	3962130	106939	magnesium/nickel/cobalt transporter CorA
YPDSF_3363				PFchrom6:3851415-3853667	7	2			3851415	3853667	3851415	3853601	103430	biofilm formation regulator HmsP
YPDSF_3302				PFchrom2:3763565-3765166	7	2			3763565	3765166	3763652	3765166	91243.9	glycerol-3-phosphate dehydrogenase
YPDSF_2500				PFchrom4:2847097-2848032	7	2			2847097	2848032	2847097	2848029	177120	hypothetical protein YPDSF_2500
YPDSF_2233				PFchrom5:2532404-2533360	7	2			2532404	2533360	2532404	2533357	93897.2	enhanced serine sensitivity protein SseB
YPDSF_1940				PFchrom4:2191210-2191605	7	2			2191210	2191605	2191210	2191518	77575.7	hypothetical protein YPDSF_1940
YPDSF_1433				PFchrom2:1607012-1607806	7	2			1607012	1607806	1607030	1607806	116105	imidazole glycerol phosphate synthase subunit HisF
YPDSF_1103				PFchrom2:1243790-1244476	7	2			1243790	1244476	1243853	1244476	130867	outer membrane lipoprotein LolB
YPDSF_0576				PFchrom5:651041-652159	7	2			651041	652159	651041	652156	158827	agmatine deiminase
YPDSF_3869				PFchrom1:4434490-4436571	6	2			4434490	4436571	4434490	4436571	132322	ATP-dependent DNA helicase RecG
YPDSF_3352				PFchrom1:3837946-3838746	6	2			3837946	3838746	3837949	3838746	141092	CDP-diacylglycerol pyrophosphatase
YPDSF_2941				PFchrom1:3341962-3342432	6	2			3341962	3342432	3342073	3342432	116465	hypothetical protein YPDSF_2941
YPDSF_2930				PFchrom5:3325601-3326575	6	2			3325601	3326575	3325601	3326548	152772	quinolinate phosphoribosyltransferase
YPDSF_2823				PFchrom5:3196268-3197311	6	2			3196268	3197311	3196268	3197236	141080	preprotein translocase subunit SecF
YPDSF_2806				PFchrom1:3182029-3182988	6	2			3182029	3182988	3182077	3182988	133200	2-dehydropantoate 2-reductase
YPDSF_2717				PFchrom5:3084071-3084769	6	2			3084071	3084769	3084071	3084757	75496.9	putative ABC transporter ATP-binding protein YbbA
YPDSF_2637				PFchrom3:2988528-2990123	6	2			2988528	2990123	2988537	2990123	183973	apolipoprotein N-acyltransferase
YPDSF_2509				PFchrom6:2858370-2858957	6	2			2858370	2858957	2858370	2858843	139297	hypothetical protein YPDSF_2509
YPDSF_2342				PFchrom3:2674995-2676026	6	2			2674995	2676026	2675019	2676026	123412	hypothetical protein YPDSF_2342
YPDSF_2314				PFchrom2:2637650-2638528	6	2			2637650	2638528	2637794	2638528	130126	pyruvate formate lyase-activating enzyme 1
YPDSF_2173				PFchrom3:2450277-2451863	6	2			2450277	2451863	2450379	2451863	181055	hypothetical protein YPDSF_2173
YPDSF_1983				PFchrom1:2239927-2240868	6	2			2239927	2240868	2239960	2240868	70681.2	hypothetical protein YPDSF_1983
YPDSF_1858				PFchrom4:2094964-2095275	6	2			2094964	2095275	2094964	2095251	83903.9	hypothetical protein YPDSF_1858
YPDSF_1418				PFchrom3:1590723-1592249	6	2			1590723	1592249	1590819	1592249	91750.8	exonuclease I
YPDSF_1050				PFchrom6:1181103-1181939	6	2			1181103	1181939	1181103	1181801	111111	hypothetical protein YPDSF_1050
YPDSF_1004				PFchrom3:1140825-1141364	6	2			1140825	1141364	1140825	1141364	44662.1	phage regulatory protein
YPDSF_0928				PFchrom1:1055869-1057299	6	2			1055869	1057299	1055872	1057299	86127.6	bifunctional indole-3-glycerol phosphate synthase/phosphoribosylanthranilate isomerase
YPDSF_0920				PFchrom3:1047729-1048613	6	2			1047729	1048613	1047852	1048613	163484	short chain dehydrogenase
YPDSF_0763				PFchrom2:865259-865630	6	2			865259	865630	865280	865630	656527	hypothetical protein YPDSF_0763
YPDSF_0761				PFchrom5:863033-863656	6	2			863033	863656	863033	863611	142891	superoxide dismutase
YPDSF_0554				PFchrom3:619026-621389	6	2			619026	621389	619062	621389	78207	ornithine decarboxylase
YPDSF_0337				PFchrom2:374549-375094	6	2			374549	375094	374579	375094	189732	ClpXP protease specificity-enhancing factor
YPDSF_0312				PFchrom4:354535-355029	6	2			354535	355029	354535	355017	266343	PTS IIA-like nitrogen-regulatory protein PtsN
YPDSF_0177				PFchrom1:186433-190143	6	2			186433	190143	186448	190143	57320.1	B12-dependent methionine synthase
YPDSF_3865				PFchrom1:4430710-4431342	5	2			4430710	4431342	4430719	4431342	233436	guanylate kinase
YPDSF_3850				PFchrom2:4417433-4418863	5	2			4417433	4418863	4417478	4418863	193144	3-deoxy-D-manno-octulosonic-acid transferase
YPDSF_3804				PFchrom5:4373795-4374388	5	2			4373795	4374388	4373795	4374379	165272	hypothetical protein YPDSF_3804
YPDSF_3404				PFchrom3:3907050-3908015	5	2			3907050	3908015	3907143	3908015	180242	carboxymethylenebutenolidase
YPDSF_3324				PFchrom5:3804650-3805618	5	2			3804650	3805618	3804650	3805510	118727	hypothetical protein YPDSF_3324
YPDSF_3257				PFchrom6:3713334-3713843	5	2			3713334	3713843	3713334	3713792	100729	hypothetical protein YPDSF_3257
YPDSF_3154				PFchrom5:3589517-3590701	5	2			3589517	3590701	3589517	3590470	199644	4-hydroxy-3-methylbut-2-enyl diphosphate reductase
YPDSF_3031				PFchrom5:3438446-3439984	5	2			3438446	3439984	3438446	3439960	74683.6	sugar ABC transporter, ATP-binding protein
YPDSF_2946				PFchrom1:3346234-3348033	5	2			3346234	3348033	3346432	3348033	127255	multicopper oxidase
YPDSF_2917				PFchrom3:3313473-3314660	5	2			3313473	3314660	3313503	3314660	113469	bifunctional chorismate mutase/prephenate dehydratase
YPDSF_2769				PFchrom1:3141634-3141972	5	2			3141634	3141972	3141712	3141972	931275	50S ribosomal protein L31 type B
YPDSF_2397				PFchrom6:2731965-2733683	5	2			2731965	2733683	2731965	2733665	159525	fructose-specific PTS system IIBC component
YPDSF_2353				PFchrom4:2682994-2684094	5	2			2682994	2684094	2682994	2683791	135003	hypothetical protein YPDSF_2353
YPDSF_2352				PFchrom6:2681631-2683043	5	2			2681631	2683043	2681631	2683031	131314	hypothetical protein YPDSF_2352
YPDSF_2259				PFchrom4:2558575-2559660	5	2			2558575	2559660	2558575	2559657	145128	hypothetical protein YPDSF_2259
YPDSF_2243				PFchrom5:2541161-2542036	5	2			2541161	2542036	2541161	2541934	136319	SpoU rRNA methylase family
YPDSF_1975				PFchrom4:2233735-2234841	5	2			2233735	2234841	2233735	2234769	226680	LacI family transcriptional regulator
YPDSF_1820				PFchrom4:2055736-2056524	5	2			2055736	2056524	2055736	2056506	144717	N-acetyl-D-glucosamine kinase
YPDSF_1712				PFchrom2:1925984-1927279	5	2			1925984	1927279	1926257	1927279	99527.2	DNA-binding transcriptional regulator GalR
YPDSF_1572				PFchrom5:1768340-1769320	5	2			1768340	1769320	1768340	1769290	117156	hypothetical protein YPDSF_1572
YPDSF_1392				PFchrom5:1557701-1558735	5	2			1557701	1558735	1557701	1558717	49182.8	hypothetical protein YPDSF_1392
YPDSF_1188				PFchrom6:1340628-1341854	5	2			1340628	1341854	1340628	1341788	112363	aminotransferase
YPDSF_1057				PFchrom2:1188410-1189447	5	2			1188410	1189447	1188422	1189447	77097.4	DNA-binding transcriptional regulator HexR
YPDSF_0976				PFchrom5:1107221-1107721	5	2			1107221	1107721	1107221	1107634	242743	methionine sulfoxide reductase B
YPDSF_0948				PFchrom1:1072261-1072647	5	2			1072261	1072647	1072294	1072647	84024.7	dsDNA-mimic protein
YPDSF_0579				PFchrom6:653646-654317	5	2			653646	654317	653646	654209	136288	hypothetical protein YPDSF_0579
YPDSF_0466				PFchrom1:526231-527298	5	2			526231	527298	526261	527298	79901.4	MotA/TolQ/ExbB proton channel family protein
YPDSF_0430				PFchrom1:485653-486681	5	2			485653	486681	485668	486681	123044	putative DNA-binding/iron metalloprotein/AP endonuclease
YPDSF_0103				PFchrom4:123688-124653	5	2			123688	124653	123688	124557	110887	phosphoribulokinase 1
YPDSF_3893				PFchrom2:4471655-4472380	4	2			4471655	4472380	4471691	4472380	120588	GntR-famly transcriptional regulator
YPDSF_3797				PFchrom1:4365376-4367580	4	2			4365376	4367580	4365382	4367580	180149	primosome assembly protein PriA
YPDSF_3796				PFchrom4:4364914-4365243	4	2			4364914	4365243	4364914	4365129	468838	50S ribosomal protein L31
YPDSF_3552				PFchrom5:4085630-4086271	4	2			4085630	4086271	4085630	4086259	141412	23S rRNA methyltransferase J
YPDSF_3488				PFchrom1:4001302-4002798	4	2			4001302	4002798	4001302	4002798	169798	guanosine pentaphosphate phosphohydrolase
YPDSF_3108				PFchrom2:3526712-3528217	4	2			3526712	3528217	3526787	3528217	122766	isopropylmalate isomerase large subunit
YPDSF_3093				PFchrom4:3507457-3509223	4	2			3507457	3509223	3507457	3509220	101686	penicillin-binding protein 3
YPDSF_3084				PFchrom4:3496591-3497433	4	2			3496591	3497433	3496591	3497418	123912	cell division protein FtsQ
YPDSF_3058				PFchrom1:3471847-3472464	4	2			3471847	3472464	3471898	3472464	148534	fructose-1-phosphatase
YPDSF_2775				PFchrom5:3145550-3146086	4	2			3145550	3146086	3145550	3146071	264498	lipoprotein
YPDSF_2616				PFchrom3:2962302-2963081	4	2			2962302	2963081	2962314	2963081	121532	hypothetical protein YPDSF_2616
YPDSF_2549				PFchrom2:2899205-2900218	4	2			2899205	2900218	2899397	2900218	144407	phosphotransferase
YPDSF_2494				PFchrom4:2840674-2841978	4	2			2840674	2841978	2840674	2841954	542308	amino acid decarboxylase
YPDSF_2382				PFchrom1:2713060-2713797	4	2			2713060	2713797	2713177	2713797	143687	glutathione S-transferase-family protein
YPDSF_2346				PFchrom1:2677645-2678451	4	2			2677645	2678451	2677723	2678451	138681	arginine transporter ATP-binding subunit
YPDSF_2189				PFchrom3:2468190-2469680	4	2			2468190	2469680	2468205	2469680	148130	divalent cation transport protein
YPDSF_1817				PFchrom4:2053141-2054442	4	2			2053141	2054442	2053141	2054376	80031.1	peptidase T
YPDSF_1798				PFchrom2:2034362-2034592	4	2			2034362	2034592	2034389	2034592	851830	hypothetical protein YPDSF_1798
YPDSF_1718				PFchrom2:1933199-1933870	4	2			1933199	1933870	1933235	1933870	123110	hypothetical protein YPDSF_1718
YPDSF_1711				PFchrom5:1923686-1925974	4	2			1923686	1925974	1923686	1925947	115215	biotin sulfoxide reductas2
YPDSF_1541				PFchrom4:1738660-1739181	4	2			1738660	1739181	1738660	1739154	80131.8	hypothetical protein YPDSF_1541
YPDSF_1339				PFchrom5:1504361-1504921	4	2			1504361	1504921	1504361	1504747	367899	copper resistance protein
YPDSF_0969				PFchrom4:1099243-1101171	4	2			1099243	1101171	1099243	1101171	102823	DNA topoisomerase III
YPDSF_0448				PFchrom1:506956-507915	4	2			506956	507915	507016	507915	171790	cyclic 3',5'-adenosine monophosphate phosphodiesterase
YPDSF_0363				PFchrom5:401633-402520	4	2			401633	402520	401633	402427	112048	DNA-binding transcriptional repressor ExuR
YPDSF_0040				PFchrom3:48228-50207	4	2			48228	50207	48255	50207	188623	selenocysteinyl-tRNA-specific translation factor
YPDSF_3819				PFchrom6:4388178-4389479	3	2			4388178	4389479	4388178	4389413	79639.2	transcriptional regulator
YPDSF_3793				PFchrom1:4363204-4363584	3	2			4363204	4363584	4363267	4363584	154415	transcriptional repressor protein MetJ
YPDSF_3761				PFchrom2:4325882-4326910	3	2			4325882	4326910	4325966	4326910	122096	pyridoxal-phosphate dependent protein
YPDSF_3735				PFchrom1:4294156-4294767	3	2			4294156	4294767	4294246	4294767	188252	anti-RNA polymerase sigma 70 factor
YPDSF_3685				PFchrom1:4237273-4237956	3	2			4237273	4237956	4237306	4237956	87795.3	hypothetical protein YPDSF_3685
YPDSF_3678				PFchrom2:4230170-4231027	3	2			4230170	4231027	4230215	4231027	158399	hypothetical protein YPDSF_3678
YPDSF_3677				PFchrom1:4229050-4230222	3	2			4229050	4230222	4229086	4230222	168838	hypothetical protein YPDSF_3677
YPDSF_3672				PFchrom5:4224413-4225456	3	2			4224413	4225456	4224413	4225450	340840	tellurium resistance protein
YPDSF_3577				PFchrom3:4111512-4112180	3	2			4111512	4112180	4111617	4112180	113712	hypothetical protein YPDSF_3577
YPDSF_3548				PFchrom4:4080778-4081137	3	2			4080778	4081137	4080778	4081113	547142	preprotein translocase subunit SecG
YPDSF_3473				PFchrom6:3983832-3984599	3	2			3983832	3984599	3983832	3984572	218376	putative UDP-N-acetyl-D-mannosaminuronic acid transferase
YPDSF_3435				PFchrom4:3939532-3939876	3	2			3939532	3939876	3939532	3939852	117357	hypothetical protein YPDSF_3435
YPDSF_3381				PFchrom5:3875294-3876343	3	2			3875294	3876343	3875294	3876331	135533	UDP-N-acetylenolpyruvoylglucosamine reductase
YPDSF_3286				PFchrom6:3742548-3743111	3	2			3742548	3743111	3742548	3743054	216587	acetyltransferase
YPDSF_3249				PFchrom6:3702753-3703859	3	2			3702753	3703859	3702753	3703829	66968.8	hypothetical protein YPDSF_3249
YPDSF_3196				PFchrom4:3639439-3640881	3	2			3639439	3640881	3639439	3640854	100261	thymidine phosphorylase
YPDSF_3173				PFchrom5:3612251-3613246	3	2			3612251	3613246	3612251	3613180	149140	homoserine kinase
YPDSF_3122				PFchrom6:3550740-3551291	3	2			3550740	3551291	3550740	3551231	144066	putative lipoprotein
YPDSF_3109				PFchrom1:3528187-3528834	3	2			3528187	3528834	3528232	3528834	90683.1	isopropylmalate isomerase small subunit
YPDSF_3107				PFchrom1:3525676-3526785	3	2			3525676	3526785	3525694	3526785	120763	3-isopropylmalate dehydrogenase
YPDSF_3074				PFchrom3:3485286-3486248	3	2			3485286	3486248	3485295	3486248	117319	phospho-2-dehydro-3-deoxyheptonate aldolase
YPDSF_3060				PFchrom1:3472912-3474531	3	2			3472912	3474531	3472933	3474531	133189	glutamate--cysteine ligase
YPDSF_3013				PFchrom5:3418991-3420001	3	2			3418991	3420001	3418991	3419962	66281.1	transcriptional regulatory protein
YPDSF_2934				PFchrom2:3330911-3331774	3	2			3330911	3331774	3331010	3331774	197621	transcriptional regulator PdhR
YPDSF_2894				PFchrom6:3283110-3283973	3	2			3283110	3283973	3283110	3283943	117413	transcriptional regulator
YPDSF_2889				PFchrom5:3278981-3279979	3	2			3278981	3279979	3278981	3279904	168289	hypothetical protein YPDSF_2889
YPDSF_2830				PFchrom3:3203877-3204356	3	2			3203877	3204356	3203910	3204356	96965.4	hypothetical protein YPDSF_2830
YPDSF_2735				PFchrom5:3101963-3103120	3	2			3101963	3103120	3101963	3103114	63145.6	ferric enterobactin transport protein FepE
YPDSF_2718				PFchrom2:3084620-3085363	3	2			3084620	3085363	3084725	3085363	114600	multifunctional acyl-CoA thioesterase I and protease I and lysophospholipase L1
YPDSF_2535				PFchrom6:2884500-2884988	3	2			2884500	2884988	2884500	2884952	145084	molybdopterin synthase large subunit
YPDSF_2428				PFchrom6:2768523-2769260	3	2			2768523	2769260	2768523	2769230	147510	16S rRNA pseudouridylate synthase A
YPDSF_2282				PFchrom1:2590402-2591655	3	2			2590402	2591655	2590435	2591655	125815	nicotinate phosphoribosyltransferase
YPDSF_2119				PFchrom4:2391661-2392812	3	2			2391661	2392812	2391661	2392752	141180	sulfate/thiosulfate transporter subunit
YPDSF_1891				PFchrom2:2132189-2133298	3	2			2132189	2133298	2132258	2133298	76327.1	LacI family transcriptional regulator
YPDSF_1825				PFchrom4:2063626-2064204	3	2			2063626	2064204	2063626	2064165	145432	hypothetical protein YPDSF_1825
YPDSF_1797				PFchrom3:2033139-2034086	3	2			2033139	2034086	2033187	2034086	116141	hypothetical protein YPDSF_1797
YPDSF_1759				PFchrom5:1981946-1983238	3	2			1981946	1983238	1981946	1983202	127553	lipoprotein
YPDSF_1755				PFchrom6:1978398-1978790	3	2			1978398	1978790	1978398	1978787	135898	hypothetical protein YPDSF_1755
YPDSF_1676				PFchrom4:1878010-1878519	3	2			1878010	1878519	1878010	1878342	149876	hypothetical protein YPDSF_1676
YPDSF_1628				PFchrom6:1823526-1824488	3	2			1823526	1824488	1823526	1824476	118166	hypothetical protein YPDSF_1628
YPDSF_1618				PFchrom2:1812539-1812946	3	2			1812539	1812946	1812608	1812946	89576.4	hypothetical protein YPDSF_1618
YPDSF_1567				PFchrom1:1764289-1765026	3	2			1764289	1765026	1764340	1765026	101942	uracil-DNA glycosylase
YPDSF_1376				PFchrom1:1543219-1544004	3	2			1543219	1544004	1543249	1544004	103044	hypothetical protein YPDSF_1376
YPDSF_1169				PFchrom4:1315651-1317027	3	2			1315651	1317027	1315651	1317024	125127	N-glycosyltransferase PgaC
YPDSF_1158				PFchrom4:1301305-1302687	3	2			1301305	1302687	1301305	1302648	63149.5	succinylarginine dihydrolase
YPDSF_0796				PFchrom2:899813-900880	3	2			899813	900880	899819	900880	108002	hypothetical protein YPDSF_0796
YPDSF_0784				PFchrom5:888809-889696	3	2			888809	889696	888809	889624	71080.2	peptide transport system ATP-binding protein
YPDSF_0716				PFchrom4:807823-808065	3	2			807823	808065	807823	808035	64168	hypothetical protein YPDSF_0716
YPDSF_0652				PFchrom5:732188-733216	3	2			732188	733216	732188	733189	62462.8	sugar-binding periplasmic protein
YPDSF_0562				PFchrom4:630793-632040	3	2			630793	632040	630793	631911	73358.8	adenine DNA glycosylase
YPDSF_0555				PFchrom3:621900-622904	3	2			621900	622904	621945	622904	63939.6	sugar ABC transporter periplasmic binding protein
YPDSF_0428				PFchrom4:483163-484917	3	2			483163	484917	483163	484911	144819	DNA primase
YPDSF_0396				PFchrom2:453461-454474	3	2			453461	454474	453488	454474	80400.2	LacI-family regulatory protein
YPDSF_0359				PFchrom6:398883-399374	3	2			398883	399374	398883	399263	156771	hypothetical protein YPDSF_0359
YPDSF_0277				PFchrom3:307986-311921	3	2			307986	311921	307998	311921	71966.4	hypothetical protein YPDSF_0277
YPDSF_0267				PFchrom5:296843-297346	3	2			296843	297346	296843	297295	347169	3-dehydroquinate dehydratase
YPDSF_0266				PFchrom4:296221-296763	3	2			296221	296763	296221	296730	279056	acetyl-CoA carboxylase biotin carboxyl carrier protein subunit
YPDSF_0261				PFchrom5:289328-290428	3	2			289328	290428	289328	290293	410256	tRNA-dihydrouridine synthase B
YPDSF_0236				PFchrom2:262433-263806	3	2			262433	263806	262451	263806	126797	xanthine/uracil permease
YPDSF_0029				PFchrom5:35153-35653	3	2			35153	35653	35153	35629	61252.3	hypothetical protein YPDSF_0029
YPDSF_3934				PFchrom5:4516151-4516525	2	2			4516151	4516525	4516151	4516510	190154	ribonuclease P
YPDSF_3927				PFchrom6:4506930-4507610	2	2			4506930	4507610	4506930	4507598	111283	6-phosphogluconate phosphatase
YPDSF_3891				PFchrom3:4463664-4464224	2	2			4463664	4464224	4463694	4464224	98067.4	molybdopterin-guanine dinucleotide biosynthesis protein B
YPDSF_3765				PFchrom3:4330200-4331207	2	2			4330200	4331207	4330254	4331207	94556.7	iron transport protein
YPDSF_3684				PFchrom1:4236604-4237272	2	2			4236604	4237272	4236709	4237272	105190	hypothetical protein YPDSF_3684
YPDSF_3628				PFchrom3:4167492-4169291	2	2			4167492	4169291	4167504	4169291	172754	thiol:disulfide interchange protein precursor
YPDSF_3624				PFchrom4:4163101-4163703	2	2			4163101	4163703	4163101	4163703	217699	FxsA
YPDSF_3458				PFchrom5:3966080-3968251	2	2			3966080	3968251	3966080	3968242	196858	DNA-dependent helicase II
YPDSF_3444				PFchrom1:3950446-3951624	2	2			3950446	3951624	3950509	3951624	95646.9	glycerophosphodiester phosphodiesterase
YPDSF_3432				PFchrom2:3937787-3938452	2	2			3937787	3938452	3937790	3938452	137982	16S rRNA m(2)G966-methyltransferase
YPDSF_3399				PFchrom4:3900313-3901836	2	2			3900313	3901836	3900313	3901818	62898.2	DNA recombination protein
YPDSF_3397				PFchrom5:3898802-3899506	2	2			3898802	3899506	3898802	3899452	144480	hypothetical protein YPDSF_3397
YPDSF_3382				PFchrom6:3882468-3883022	2	2			3882468	3883022	3882468	3883001	106216	protoporphyrinogen oxidase
YPDSF_3355				PFchrom2:3842156-3842509	2	2			3842156	3842509	3842174	3842509	68962.4	tautomerase
YPDSF_3320				PFchrom5:3800144-3801220	2	2			3800144	3801220	3800144	3801139	120926	gluconate utilization system Gnt-I transcriptional repressor
YPDSF_3263				PFchrom2:3718838-3719572	2	2			3718838	3719572	3718856	3719572	96881.8	ABC transporter, ATP-binding protein
YPDSF_3256				PFchrom3:3711999-3713027	2	2			3711999	3713027	3712020	3713027	84846.2	ornithine carbamoyltransferase subunit I
YPDSF_3217				PFchrom6:3666459-3667499	2	2			3666459	3667499	3666459	3667379	218929	transcriptional repressor
YPDSF_3204				PFchrom6:3649275-3649775	2	2			3649275	3649775	3649275	3649760	130225	ribosomal-protein-alanine N-acetyltransferase
YPDSF_3200				PFchrom4:3644893-3646164	2	2			3644893	3646164	3644893	3646161	122983	hypothetical protein YPDSF_3200
YPDSF_3181				PFchrom6:3620472-3620885	2	2			3620472	3620885	3620472	3620864	125088	Trp operon repressor
YPDSF_3144				PFchrom3:3577890-3578783	2	2			3577890	3578783	3577914	3578783	111817	diadenosine tetraphosphatase
YPDSF_3073				PFchrom5:3484352-3485194	2	2			3484352	3485194	3484352	3485068	99603.4	putative two-component response-regulatory protein YehT
YPDSF_3011				PFchrom2:3417080-3418189	2	2			3417080	3418189	3417188	3418189	123229	dihydroxyacetone kinase
YPDSF_2962				PFchrom3:3361392-3363947	2	2			3361392	3363947	3361458	3363947	87914.5	ATP-dependent RNA helicase HrpB
YPDSF_2960				PFchrom4:3359941-3361083	2	2			3359941	3361083	3359941	3360801	68727.2	sugar fermentation stimulation protein A
YPDSF_2958				PFchrom4:3358054-3359229	2	2			3358054	3359229	3358054	3359208	195010	glutamyl-Q tRNA(Asp) synthetase
YPDSF_2896				PFchrom3:3284193-3284456	2	2			3284193	3284456	3284253	3284456	109762	hypothetical protein YPDSF_2896
YPDSF_2882				PFchrom4:3272119-3272841	2	2			3272119	3272841	3272119	3272787	75523.8	methylthioribulose-1-phosphate dehydratase
YPDSF_2858				PFchrom5:3241013-3242110	2	2			3241013	3242110	3241013	3242071	156749	DNA polymerase IV
YPDSF_2844				PFchrom4:3224455-3225141	2	2			3224455	3225141	3224455	3224979	90662.7	shikimate kinase II
YPDSF_2780				PFchrom4:3151345-3153117	2	2			3151345	3153117	3151345	3153111	137031	putative multidrug transporter membrane\ATP-binding components
YPDSF_2690				PFchrom3:3053061-3055271	2	2			3053061	3055271	3053064	3055271	93388.4	membrane protein
YPDSF_2666				PFchrom5:3015866-3017782	2	2			3015866	3017782	3015866	3017656	111376	ABC transport protein
YPDSF_2664				PFchrom4:3014926-3015168	2	2			3014926	3015168	3014926	3015120	190731	hypothetical protein YPDSF_2664
YPDSF_2587				PFchrom4:2938342-2938860	2	2			2938342	2938860	2938342	2938689	832421	succinate dehydrogenase cytochrome b556 small membrane subunit
YPDSF_2562				PFchrom3:2910564-2911544	2	2			2910564	2911544	2910648	2911544	157305	aldose 1-epimerase
YPDSF_2538				PFchrom5:2885777-2886811	2	2			2885777	2886811	2885777	2886802	269959	molybdenum cofactor biosynthesis protein A
YPDSF_2366				PFchrom5:2694662-2695897	2	2			2694662	2695897	2694662	2695771	91328	putrescine transporter subunit: periplasmic-binding component of ABC superfamily
YPDSF_2331				PFchrom5:2659910-2661916	2	2			2659910	2661916	2659910	2661859	149133	macrolide transporter ATP-binding /permease protein
YPDSF_2190				PFchrom1:2469754-2471172	2	2			2469754	2471172	2469820	2471172	94596.9	putative chaperone
YPDSF_2015				PFchrom5:2275925-2276233	2	2			2275925	2276233	2275925	2276221	209663	hypothetical protein YPDSF_2015
YPDSF_2004				PFchrom1:2262706-2264853	2	2			2262706	2264853	2262784	2264853	196704	5-methylaminomethyl-2-thiouridine methyltransferase
YPDSF_1773				PFchrom4:1999159-1999893	2	2			1999159	1999893	1999159	1999797	121986	hypothetical protein YPDSF_1773
YPDSF_1761				PFchrom1:1984966-1986219	2	2			1984966	1986219	1984990	1986219	55912.9	alanine racemase
YPDSF_1714				PFchrom2:1928675-1929694	2	2			1928675	1929694	1928753	1929694	91715.4	DNA-binding transcriptional regulator LysR
YPDSF_1713				PFchrom4:1927276-1928547	2	2			1927276	1928547	1927276	1928538	80006	diaminopimelate decarboxylase
YPDSF_1607				PFchrom5:1800746-1801453	2	2			1800746	1801453	1800746	1801432	75035.9	urease accessory protein
YPDSF_1532				PFchrom3:1728702-1729385	2	2			1728702	1729385	1728705	1729385	97599	hypothetical protein YPDSF_1532
YPDSF_1419				PFchrom5:1593107-1594501	2	2			1593107	1594501	1593107	1594498	83994.7	amino acid permease
YPDSF_1371				PFchrom4:1536556-1538898	2	2			1536556	1538898	1536556	1538847	49067.2	ferrichrome receptor protein
YPDSF_1314				PFchrom1:1479835-1480881	2	2			1479835	1480881	1479904	1480881	138567	transcriptional regulatory protein
YPDSF_1276				PFchrom1:1442269-1442691	2	2			1442269	1442691	1442320	1442691	135224	hypothetical protein YPDSF_1276
YPDSF_1180				PFchrom6:1330221-1330766	2	2			1330221	1330766	1330221	1330748	105365	hypothetical protein YPDSF_1180
YPDSF_1162				PFchrom4:1307149-1308597	2	2			1307149	1308597	1307149	1308570	92381.9	GntR family regulatory protein
YPDSF_1086				PFchrom6:1225584-1226465	2	2			1225584	1226465	1225584	1226321	262178	putative hydrolase
YPDSF_0984				PFchrom2:1117136-1118023	2	2			1117136	1118023	1117154	1118023	85964.8	hypothetical protein YPDSF_0984
YPDSF_0975				PFchrom4:1106878-1107261	2	2			1106878	1107261	1106878	1107252	281805	hypothetical protein YPDSF_0975
YPDSF_0868				PFchrom2:988601-989587	2	2			988601	989587	988613	989587	85731.6	DNA replication terminus site-binding protein
YPDSF_0820				PFchrom1:926689-927069	2	2			926689	927069	926698	927069	99173.8	hypothetical protein YPDSF_0820
YPDSF_0818				PFchrom2:923762-926497	2	2			923762	926497	923801	926497	87934.3	hypothetical protein YPDSF_0818
YPDSF_0706				PFchrom4:798247-798912	2	2			798247	798912	798247	798912	156954	2-deoxyglucose-6-phosphatase
YPDSF_0644				PFchrom3:723150-725492	2	2			723150	725492	723297	725492	46501.5	hypothetical protein YPDSF_0644
YPDSF_0629				PFchrom2:709871-711151	2	2			709871	711151	709937	711151	80179.2	integrase
YPDSF_0584				PFchrom5:657098-657670	2	2			657098	657670	657098	657655	92467.7	hypothetical protein YPDSF_0584
YPDSF_0570				PFchrom6:646314-647006	2	2			646314	647006	646314	646907	105388	putative deoxyribonucleotide triphosphate pyrophosphatase
YPDSF_0467				PFchrom1:527299-527733	2	2			527299	527733	527308	527733	76426.8	biopolymer transport protein ExbD
YPDSF_0366				PFchrom3:404685-406148	2	2			404685	406148	404739	406148	120688	glucuronate isomerase
YPDSF_0353				PFchrom6:395973-397010	2	2			395973	397010	395973	396959	115892	hypothetical protein YPDSF_0353
YPDSF_0258				PFchrom3:286968-287711	2	2			286968	287711	287049	287711	174493	GntR family transcriptional regulatory protein
YPDSF_0208				PFchrom3:226791-228200	2	2			226791	228200	226812	228200	59875.4	hypothetical protein YPDSF_0208
YPDSF_0189				PFchrom2:207272-208717	2	2			207272	208717	207446	208717	95769.3	maltoporin
YPDSF_0081				PFchrom3:96969-97796	2	2			96969	97796	96981	97796	132427	DNA adenine methylase
YPDSF_0058				PFchrom5:70175-70456	2	2			70175	70456	70175	70432	84779.4	hypothetical protein YPDSF_0058
YPDSF_0034				PFchrom3:41022-41642	2	2			41022	41642	41055	41642	226634	twin-arginine translocation pathway signal
YPDSF_0033				PFchrom5:40034-40909	2	2			40034	40909	40034	40858	236025	formate dehydrogenase accessory protein
YPDSF_3622				PFchrom4:4160860-4162539	227	1			4160860	4162539	4160860	4162506	1.03912e+06	chaperonin GroEL
YPDSF_4064				PFpMT1:35338-36033	114	1			35338	36033	35383	36033	181806	hypothetical protein YPDSF_4064
YPDSF_3163				PFchrom4:3599788-3601698	106	1			3599788	3601698	3599788	3601698	251300	molecular chaperone DnaK
YPDSF_3041				PFchrom4:3450136-3452415	100	1			3450136	3452415	3450136	3452349	1.04737e+06	catalase-peroxidase
YPDSF_2940				PFchrom3:3339138-3341774	93	1			3339138	3341774	3339177	3341774	328682	bifunctional aconitate hydratase 2/2-methylisocitrate dehydratase
YPDSF_1274				PFchrom1:1437523-1441521	91	1			1437523	1441521	1437550	1441521	288881	trifunctional transcriptional regulator/proline dehydrogenase/pyrroline-5-carboxylate dehydrogenase
YPDSF_2911				PFchrom4:3306433-3309042	86	1			3306433	3309042	3306433	3309006	212292	protein disaggregation chaperone
YPDSF_3914				PFchrom1:4492009-4493448	85	1			4492009	4493448	4492066	4493448	678176	F0F1 ATP synthase subunit beta
YPDSF_1539				PFchrom3:1736745-1737842	80	1			1736745	1737842	1736781	1737842	410756	outer membrane protein A
YPDSF_4134				PFpMT6:120022-121788	79	1			120022	121788	120022	121785	176790	toxin
YPDSF_2303				PFchrom5:2620187-2621923	74	1			2620187	2621923	2620187	2621860	997973	30S ribosomal protein S1
YPDSF_1807				PFchrom6:2042496-2043854	73	1			2042496	2043854	2042496	2043749	502101	isocitrate dehydrogenase
YPDSF_0128				PFchrom1:144943-146157	71	1			144943	146157	144973	146157	1.68419e+06	elongation factor Tu
YPDSF_2794				PFchrom6:3168600-3169913	69	1			3168600	3169913	3168600	3169904	207067	trigger factor
YPDSF_2264				PFchrom5:2564876-2568769	69	1			2564876	2568769	2564876	2568766	139938	phosphoribosylformylglycinamidine synthase
YPDSF_2938				PFchrom2:3336473-3337906	66	1			3336473	3337906	3336482	3337906	373649	dihydrolipoamide dehydrogenase
YPDSF_2791				PFchrom4:3163489-3165900	64	1			3163489	3165900	3163489	3165897	175449	DNA-binding ATP-dependent protease La
YPDSF_3565				PFchrom6:4096239-4097201	63	1			4096239	4097201	4096239	4097177	330685	malate dehydrogenase
YPDSF_3078				PFchrom4:3489019-3491748	63	1			3489019	3491748	3489019	3491733	104808	preprotein translocase subunit SecA
YPDSF_3912				PFchrom1:4489402-4490985	62	1			4489402	4490985	4489444	4490985	1.48656e+06	F0F1 ATP synthase subunit alpha
YPDSF_2755				PFchrom5:3124037-3125914	62	1			3124037	3125914	3124037	3125911	279945	heat shock protein 90
YPDSF_3917				PFchrom2:4496039-4497913	61	1			4496039	4497913	4496084	4497913	352994	glucosamine--fructose-6-phosphate aminotransferase
YPDSF_3128				PFchrom6:3558018-3560636	59	1			3558018	3560636	3558018	3560606	95784.9	Clp ATPase
YPDSF_0589				PFchrom1:664153-666150	59	1			664153	666150	664156	666150	435859	transketolase
YPDSF_2584				PFchrom5:2932646-2935462	57	1			2932646	2935462	2932646	2935453	548584	2-oxoglutarate dehydrogenase E1 component
YPDSF_2251				PFchrom5:2548664-2549935	57	1			2548664	2549935	2548664	2549917	330351	serine hydroxymethyltransferase
YPDSF_0977				PFchrom1:1107970-1108977	56	1			1107970	1108977	1107982	1108977	328276	glyceraldehyde 3-phosphate dehydrogenase A
YPDSF_2983				PFchrom3:3389145-3390488	55	1			3389145	3390488	3389193	3390488	815656	phosphopyruvate hydratase
YPDSF_3297				PFchrom6:3754365-3756419	54	1			3754365	3756419	3754365	3756359	464455	ATP-dependent RNA helicase DeaD
YPDSF_2788				PFchrom6:3160101-3162035	54	1			3160101	3162035	3160101	3161987	79046	peptidyl-prolyl cis-trans isomerase (rotamase D)
YPDSF_1069				PFchrom6:1200789-1202600	53	1			1200789	1202600	1200789	1202585	176313	aspartyl-tRNA synthetase
YPDSF_0004				PFchrom1:3766-6219	52	1			3766	6219	3805	6219	167933	DNA gyrase subunit B
YPDSF_3082				PFchrom5:3494084-3495307	51	1			3494084	3495307	3494084	3495235	448574	cell division protein FtsZ
YPDSF_3594				PFchrom4:4127347-4129902	50	1			4127347	4129902	4127347	4129872	139822	exoribonuclease R
YPDSF_3056				PFchrom3:3467721-3470366	50	1			3467721	3470366	3467739	3470366	229520	alanyl-tRNA synthetase
YPDSF_0956				PFchrom2:1081571-1084264	50	1			1081571	1084264	1081589	1084264	98525.9	bifunctional acetaldehyde-CoA/alcohol dehydrogenase
YPDSF_0150				PFchrom2:156218-156730	50	1			156218	156730	156227	156730	1.74787e+06	30S ribosomal protein S5
YPDSF_3339				PFchrom6:3822015-3824084	49	1			3822015	3824084	3822015	3824057	220035	oligopeptidase A
YPDSF_2477				PFchrom6:2818722-2821412	49	1			2818722	2821412	2818722	2821397	274705	DNA gyrase subunit A
YPDSF_2486				PFchrom3:2831445-2832944	48	1			2831445	2832944	2831505	2832944	155949	catalase
YPDSF_2281				PFchrom6:2587119-2589851	48	1			2587119	2589851	2587119	2589734	176353	aminopeptidase N
YPDSF_1660				PFchrom4:1860796-1863201	47	1			1860796	1863201	1860796	1863183	219330	outer membrane protein assembly factor YaeT
YPDSF_1668				PFchrom4:1869481-1870338	46	1			1869481	1870338	1869481	1870338	357596	elongation factor Ts
YPDSF_0065				PFchrom5:79409-81046	46	1			79409	81046	79409	81028	298940	phosphoenolpyruvate carboxykinase
YPDSF_3879				PFchrom4:4447171-4449006	45	1			4447171	4449006	4447171	4448994	544361	GTPase
YPDSF_3133				PFchrom6:3564675-3566201	45	1			3564675	3566201	3564675	3566186	139560	hypothetical protein YPDSF_3133
YPDSF_3539				PFchrom3:4068885-4071581	44	1			4068885	4071581	4068945	4071581	165033	phosphoenolpyruvate carboxylase
YPDSF_3119				PFchrom6:3544176-3547742	44	1			3544176	3547742	3544176	3547670	164138	membrane protein
YPDSF_0593				PFchrom2:669593-670738	44	1			669593	670738	669659	670738	555622	fructose-bisphosphate aldolase
YPDSF_0136				PFchrom2:150074-150901	44	1			150074	150901	150077	150901	1257088	50S ribosomal protein L2
YPDSF_3625				PFchrom1:4164088-4165563	43	1			4164088	4165563	4164127	4165563	272078	aspartate ammonia-lyase
YPDSF_3253				PFchrom2:3707315-3710224	43	1			3707315	3710224	3707327	3710224	124843	valyl-tRNA synthetase
YPDSF_0592				PFchrom3:668352-669539	43	1			668352	669539	668376	669539	351703	phosphoglycerate kinase
YPDSF_3132				PFchrom6:3563994-3564527	42	1			3563994	3564527	3563994	3564512	1.26076e+06	hypothetical protein YPDSF_3132
YPDSF_1963				PFchrom4:2217349-2219148	42	1			2217349	2219148	2217349	2219145	397462	bifunctional NADH:ubiquinone oxidoreductase subunit C/D
YPDSF_1198				PFchrom2:1349978-1351387	42	1			1349978	1351387	1350065	1351387	2359942	4-hydroxybutyrate coenzyme A transferase
YPDSF_3598				PFchrom4:4132657-4133664	41	1			4132657	4133664	4132657	4133661	255380	FtsH protease regulator HflC
YPDSF_0609				PFchrom1:687079-689961	41	1			687079	689961	687082	689961	118219	glycine dehydrogenase
YPDSF_3902				PFchrom4:4480954-4481964	39	1			4480954	4481964	4480954	4481946	536632	asparagine synthetase AsnA
YPDSF_2643				PFchrom2:2994965-2997577	39	1			2994965	2997577	2994995	2997577	167780	leucyl-tRNA synthetase
YPDSF_2638				PFchrom2:2990858-2991805	39	1			2990858	2991805	2990888	2991805	479338	glutamate and aspartate transporter subunit
YPDSF_2586				PFchrom4:2936575-2938341	39	1			2936575	2938341	2936575	2938341	532038	succinate dehydrogenase flavoprotein subunit
YPDSF_1058				PFchrom1:1189774-1191219	39	1			1189774	1191219	1189777	1191219	107505	pyruvate kinase
YPDSF_0134				PFchrom2:149120-149761	39	1			149120	149761	149156	149761	1.46342e+06	50S ribosomal protein L4
YPDSF_3718				PFchrom1:4270672-4272672	38	1			4270672	4272672	4270714	4272672	202678	acetyl-CoA synthetase
YPDSF_3026				PFchrom4:3431779-3433461	38	1			3431779	3433461	3431779	3433422	244688	fumarate hydratase, class I
YPDSF_1743				PFchrom5:1963583-1965703	38	1			1963583	1965703	1963583	1965655	142686	carboxy-terminal protease
YPDSF_3749				PFchrom6:4311807-4312235	37	1			4311807	4312235	4311807	4312235	853755	50S ribosomal protein L11
YPDSF_3748				PFchrom6:4311099-4311803	37	1			4311099	4311803	4311099	4311803	660064	50S ribosomal protein L1
YPDSF_3599				PFchrom4:4133665-4134927	37	1			4133665	4134927	4133665	4134924	396027	FtsH protease regulator HflK
YPDSF_3546				PFchrom4:4078285-4079793	37	1			4078285	4079793	4078285	4079772	216424	transcription elongation factor NusA
YPDSF_3485				PFchrom4:3997828-3999099	37	1			3997828	3999099	3997828	3999087	218905	transcription termination factor Rho
YPDSF_1643				PFchrom1:1844161-1845894	37	1			1844161	1845894	1844176	1845894	104293	prolyl-tRNA synthetase
YPDSF_1366				PFchrom2:1531976-1532953	37	1			1531976	1532953	1531979	1532953	722304	PTS system, mannose-specific IIAB component
YPDSF_0740				PFchrom1:832771-835251	37	1			832771	835251	832867	835251	164662	phosphoenolpyruvate synthase
YPDSF_0182				PFchrom1:199216-200874	37	1			199216	200874	199228	200874	250266	glucose-6-phosphate isomerase
YPDSF_3596				PFchrom4:4130887-4132218	36	1			4130887	4132218	4130887	4132185	285044	adenylosuccinate synthetase
YPDSF_3157				PFchrom6:3591486-3594347	36	1			3591486	3594347	3591486	3594302	248411	isoleucyl-tRNA synthetase
YPDSF_2589				PFchrom1:2939782-2941062	36	1			2939782	2941062	2939782	2941062	246706	type II citrate synthase
YPDSF_1077				PFchrom3:1209225-1210964	36	1			1209225	1210964	1209234	1210964	255463	arginyl-tRNA synthetase
YPDSF_0145				PFchrom3:153987-154556	36	1			153987	154556	154017	154556	3.36057e+06	50S ribosomal protein L5
YPDSF_0126				PFchrom1:142213-142698	36	1			142213	142698	142228	142698	963065	30S ribosomal protein S7
YPDSF_2583				PFchrom6:2931393-2932619	35	1			2931393	2932619	2931393	2932616	433171	dihydrolipoamide succinyltransferase
YPDSF_2290				PFchrom6:2601099-2605562	35	1			2601099	2605562	2601099	2605556	52257.6	cell division protein MukB
YPDSF_2215				PFchrom6:2503680-2505284	35	1			2503680	2505284	2503680	2505257	160867	GMP synthase
YPDSF_2102				PFchrom3:2369307-2371043	35	1			2369307	2371043	2369316	2371043	326270	phosphoenolpyruvate-protein phosphotransferase
YPDSF_3913				PFchrom2:4491035-4491910	34	1			4491035	4491910	4491047	4491910	532315	F0F1 ATP synthase subunit gamma
YPDSF_2857				PFchrom3:3239394-3240899	34	1			3239394	3240899	3239439	3240899	302594	aminoacyl-histidine dipeptidase
YPDSF_2228				PFchrom4:2519695-2520183	34	1			2519695	2520183	2519695	2520123	392266	nucleoside diphosphate kinase
YPDSF_1960				PFchrom4:2212570-2215356	34	1			2212570	2215356	2212570	2215314	278756	NADH dehydrogenase subunit G
YPDSF_1454				PFchrom2:1635074-1637119	34	1			1635074	1637119	1635092	1637119	132816	methionyl-tRNA synthetase
YPDSF_3846				PFchrom5:4412717-4414003	33	1			4412717	4414003	4412717	4413928	312918	2-amino-3-ketobutyrate coenzyme A ligase
YPDSF_3140				PFchrom2:3574379-3575716	33	1			3574379	3575716	3574412	3575716	133113	peptidyl-prolyl cis-trans isomerase SurA
YPDSF_0806				PFchrom2:909386-911032	33	1			909386	911032	909416	911032	155059	periplasmic murein peptide-binding protein
YPDSF_0717				PFchrom1:808417-810354	33	1			808417	810354	808426	810354	436512	threonyl-tRNA synthetase
YPDSF_0585				PFchrom5:657803-659059	33	1			657803	659059	657803	658957	291409	S-adenosylmethionine synthetase
YPDSF_2792				PFchrom6:3166038-3167324	32	1			3166038	3167324	3166038	3167309	404048	ATP-dependent protease ATP-binding subunit ClpX
YPDSF_1989				PFchrom6:2245431-2246960	32	1			2245431	2246960	2245431	2246948	246075	amidophosphoribosyltransferase
YPDSF_0722				PFchrom3:813003-815480	32	1			813003	815480	813093	815480	173808	phenylalanyl-tRNA synthetase subunit beta
YPDSF_0156				PFchrom1:160408-161415	32	1			160408	161415	160426	161415	2.25517e+06	DNA-directed RNA polymerase subunit alpha
YPDSF_0032				PFchrom5:38975-39658	32	1			38975	39658	38975	39598	282565	superoxide dismutase
YPDSF_4075				PFpMT2:49121-50155	31	1			49121	50155	49133	50155	473510	periplasmic protein
YPDSF_3826				PFchrom5:4394843-4395877	31	1			4394843	4395877	4394843	4395826	84061.1	6-phosphofructokinase
YPDSF_3386				PFchrom1:3886738-3888972	31	1			3886738	3888972	3886783	3888972	119348	multifunctional fatty acid oxidation complex subunit alpha
YPDSF_3127				PFchrom5:3555566-3557947	31	1			3555566	3557947	3555566	3557914	112736	hypothetical protein YPDSF_3127
YPDSF_2316				PFchrom4:2640061-2641410	31	1			2640061	2641410	2640061	2641353	477135	seryl-tRNA synthetase
YPDSF_2249				PFchrom6:2547669-2548259	31	1			2547669	2548259	2547669	2548220	144168	attachment invasion locus protein
YPDSF_1859				PFchrom1:2095417-2096532	31	1			2095417	2096532	2095486	2096532	187912	dihydroorotase
YPDSF_1170				PFchrom5:1316975-1319008	31	1			1316975	1319008	1316975	1318996	108507	haemin storage system, HmsF protein
YPDSF_0779				PFchrom4:882793-883407	31	1			882793	883407	882793	883398	268925	glutathionine S-transferase
YPDSF_0628				PFchrom2:707978-709504	31	1			707978	709504	707987	709504	199344	lysyl-tRNA synthetase
YPDSF_3729				PFchrom6:4289445-4289723	30	1			4289445	4289723	4289445	4289720	680025	transcriptional regulator HU subunit alpha
YPDSF_2976				PFchrom2:3379139-3380596	30	1			3379139	3380596	3379151	3380596	174973	serine endoprotease
YPDSF_2234				PFchrom5:2533436-2534737	30	1			2533436	2534737	2533436	2534734	97472.9	aminopeptidase B
YPDSF_1922				PFchrom2:2172167-2172706	30	1			2172167	2172706	2172203	2172706	602570	DNA starvation/stationary phase protection protein Dps
YPDSF_1812				PFchrom2:2046974-2048362	30	1			2046974	2048362	2046992	2048362	177539	adenylosuccinate lyase
YPDSF_3818				PFchrom3:4387149-4387946	29	1			4387149	4387946	4387179	4387946	263338	triosephosphate isomerase
YPDSF_2862				PFchrom4:3244921-3246147	29	1			3244921	3246147	3244921	3246144	121322	Na(+)-translocating NADH-quinone reductase subunit F
YPDSF_2768				PFchrom2:3138371-3141526	29	1			3138371	3141526	3138374	3141526	190491	multidrug efflux protein
YPDSF_2479				PFchrom1:2822836-2825169	29	1			2822836	2825169	2822881	2825169	94042.1	ribonucleotide-diphosphate reductase subunit alpha
YPDSF_2285				PFchrom2:2595173-2596381	29	1			2595173	2596381	2595176	2596381	224021	aromatic amino acid aminotransferase
YPDSF_2013				PFchrom5:2272004-2274415	29	1			2272004	2274415	2272004	2274328	170652	multifunctional fatty acid oxidation complex subunit alpha
YPDSF_0754				PFchrom4:852565-853989	29	1			852565	853989	852565	853977	69833.4	pyruvate kinase
YPDSF_2581				PFchrom6:2929242-2930117	28	1			2929242	2930117	2929242	2930114	299514	succinyl-CoA synthetase subunit alpha
YPDSF_2571				PFchrom6:2919711-2920232	28	1			2919711	2920232	2919711	2920217	1.02307e+06	peptidoglycan-associated outer membrane lipoprotein
YPDSF_2327				PFchrom6:2656383-2658680	28	1			2656383	2658680	2656383	2658659	283052	ATP-dependent Clp protease ATP-binding subunit
YPDSF_2103				PFchrom3:2371083-2371601	28	1			2371083	2371601	2371092	2371601	399820	glucose-specific PTS system component
YPDSF_1765				PFchrom4:1990879-1991655	28	1			1990879	1991655	1990879	1991643	493084	N-acetylmuramoyl-L-alanine amidase
YPDSF_0586				PFchrom2:660155-662143	28	1			660155	662143	660164	662143	162014	arginine decarboxylase
YPDSF_0278				PFchrom2:311912-312787	28	1			311912	312787	311918	312787	137773	carbon-nitrogen hydrolase
YPDSF_0186				PFchrom5:204227-205450	28	1			204227	205450	204227	205438	98172.9	maltose ABC transporter periplasmic protein
YPDSF_0155				PFchrom3:159762-160400	28	1			159762	160400	159780	160400	2.48373e+06	30S ribosomal protein S4
YPDSF_0139				PFchrom2:151451-152257	28	1			151451	152257	151559	152257	1.59598e+06	30S ribosomal protein S3
YPDSF_3886				PFchrom5:4457666-4460473	27	1			4457666	4460473	4457666	4460464	168962	DNA polymerase I
YPDSF_3385				PFchrom5:3885125-3886480	27	1			3885125	3886480	3885125	3886456	223824	proline dipeptidase
YPDSF_2241				PFchrom4:2539228-2540529	27	1			2539228	2540529	2539228	2540457	238089	cysteine desulfurase
YPDSF_1106				PFchrom1:1245676-1246665	27	1			1245676	1246665	1245718	1246665	243038	ribose-phosphate pyrophosphokinase
YPDSF_0917				PFchrom4:1043230-1045857	27	1			1043230	1045857	1043230	1045845	59237.4	DNA topoisomerase I
YPDSF_0265				PFchrom5:294860-296251	27	1			294860	296251	294860	296209	158803	acetyl-CoA carboxylase biotin carboxylase subunit
YPDSF_3989				PFpCD2:40592-41524	26	1			40592	41524	40604	41524	912971	Yop negative regulation/targeting component
YPDSF_3172				PFchrom5:3610958-3612250	26	1			3610958	3612250	3610958	3612247	120852	threonine synthase
YPDSF_2867				PFchrom6:3249420-3250850	26	1			3249420	3250850	3249420	3250802	61472.6	Na(+)-translocating NADH-quinone reductase subunit A
YPDSF_2572				PFchrom5:2920268-2921596	26	1			2920268	2921596	2920268	2921560	400219	translocation protein TolB
YPDSF_2092				PFchrom3:2359245-2360681	26	1			2359245	2360681	2359266	2360681	201525	glutamyl-tRNA synthetase
YPDSF_3117				PFchrom3:3540636-3543545	25	1			3540636	3543545	3540639	3543545	100496	ATP-dependent helicase HepA
YPDSF_3064				PFchrom3:3477561-3478973	25	1			3477561	3478973	3477612	3478973	61612.1	signal recognition particle protein
YPDSF_2982				PFchrom1:3387466-3389118	25	1			3387466	3389118	3387481	3389118	149292	CTP synthetase
YPDSF_2824				PFchrom6:3197247-3199121	25	1			3197247	3199121	3197247	3199094	172674	preprotein translocase subunit SecD
YPDSF_2321				PFchrom3:2648976-2649995	25	1			2648976	2649995	2649033	2649995	161935	thioredoxin reductase
YPDSF_2187				PFchrom3:2466234-2467829	25	1			2466234	2467829	2466270	2467829	207295	exopolyphosphatase
YPDSF_1923				PFchrom3:2173023-2174153	25	1			2173023	2174153	2173026	2174153	85271.9	hypothetical protein YPDSF_1923
YPDSF_0336				PFchrom3:373914-374573	25	1			373914	374573	373932	374573	264938	stringent starvation protein A
YPDSF_0024				PFchrom2:29012-29737	25	1			29012	29737	29018	29737	273718	hypothetical protein YPDSF_0024
YPDSF_3587				PFchrom5:4120385-4120780	24	1			4120385	4120780	4120385	4120777	616651	30S ribosomal protein S6
YPDSF_2926				PFchrom3:3320766-3321812	24	1			3320766	3321812	3320769	3321812	138707	guanosine 5'-monophosphate oxidoreductase
YPDSF_2782				PFchrom2:3153758-3154840	24	1			3153758	3154840	3153800	3154840	237886	pyridoxal-phosphate dependent protein
YPDSF_2767				PFchrom1:3137161-3138357	24	1			3137161	3138357	3137170	3138357	232104	multidrug efflux protein
YPDSF_2712				PFchrom1:3078430-3078987	24	1			3078430	3078987	3078493	3078987	877708	peptidyl-prolyl cis-trans isomerase B (rotamase B)
YPDSF_2014				PFchrom4:2274328-2275671	24	1			2274328	2275671	2274328	2275638	215604	3-ketoacyl-CoA thiolase
YPDSF_1555				PFchrom6:1751328-1753127	24	1			1751328	1753127	1751328	1753127	124945	GTP-binding protein LepA
YPDSF_1427				PFchrom1:1601251-1602165	24	1			1601251	1602165	1601266	1602165	151129	ATP phosphoribosyltransferase
YPDSF_0817				PFchrom4:922543-923595	24	1			922543	923595	922543	923535	527989	D-lactate dehydrogenase
YPDSF_0334				PFchrom3:372708-373151	24	1			372708	373151	372723	373151	1.32929e+06	50S ribosomal protein L13
YPDSF_3549				PFchrom4:4081336-4082679	23	1			4081336	4082679	4081336	4082676	203978	phosphoglucosamine mutase
YPDSF_2832				PFchrom5:3205880-3206572	23	1			3205880	3206572	3205880	3206560	228820	short chain dehydrogenase
YPDSF_2283				PFchrom1:2592142-2593554	23	1			2592142	2593554	2592154	2593554	142316	asparaginyl-tRNA synthetase
YPDSF_2280				PFchrom4:2585491-2586531	23	1			2585491	2586531	2585491	2586501	316887	dihydroorotate dehydrogenase 2
YPDSF_0958				PFchrom1:1086340-1086783	23	1			1086340	1086783	1086355	1086783	957396	global DNA-binding transcriptional dual regulator H-NS
YPDSF_0840				PFchrom3:952008-953546	23	1			952008	953546	952020	953546	278641	NAD(P) transhydrogenase subunit alpha
YPDSF_0133				PFchrom1:148498-149139	23	1			148498	149139	148510	149139	965608	50S ribosomal protein L3
YPDSF_3949				PFpCD3:10269-11753	22	1			10269	11753	10347	11753	528054	protein-tyrosine phosphatase Yop effector
YPDSF_3944				PFpCD2:5201-7402	22	1			5201	7402	5204	7402	1.02825e+06	targeted effector protein kinase
YPDSF_3930				PFchrom4:4511395-4512621	22	1			4511395	4512621	4511395	4512594	117892	trans-2-enoyl-CoA reductase
YPDSF_3910				PFchrom3:4488390-4488881	22	1			4488390	4488881	4488411	4488881	442892	F0F1 ATP synthase subunit B
YPDSF_3469				PFchrom1:3977389-3978537	22	1			3977389	3978537	3977413	3978537	145387	putative uroporphyrinogen III C-methyltransferase
YPDSF_3121				PFchrom4:3549265-3550665	22	1			3549265	3550665	3549265	3550620	117163	hypothetical protein YPDSF_3121
YPDSF_2625				PFchrom4:2972899-2974962	22	1			2972899	2974962	2972899	2974932	226633	pts system, N-acetylglucosamine-specific IIABC component
YPDSF_2139				PFchrom4:2412241-2414538	22	1			2412241	2414538	2412241	2414520	147234	malic enzyme
YPDSF_1974				PFchrom3:2231304-2233469	22	1			2231304	2233469	2231316	2233469	169981	phosphate acetyltransferase
YPDSF_1044				PFchrom2:1175417-1176244	22	1			1175417	1176244	1175432	1176244	214396	cell division inhibitor MinD
YPDSF_0812				PFchrom5:916274-919819	22	1			916274	919819	916274	919807	195264	pyruvate-flavodoxin oxidoreductase
YPDSF_0462				PFchrom4:521176-522348	22	1			521176	522348	521176	522333	139883	iron-containing alcohol dehydrogenase
YPDSF_0240				PFchrom3:268998-270077	22	1			268998	270077	269088	270077	108860	periplasmic binding protein
YPDSF_3585				PFchrom5:4119335-4119799	21	1			4119335	4119799	4119335	4119787	543868	50S ribosomal protein L9
YPDSF_2305				PFchrom6:2623038-2624408	21	1			2623038	2624408	2623038	2624324	138938	3-phosphoshikimate 1-carboxyvinyltransferase
YPDSF_2223				PFchrom4:2513635-2514918	21	1			2513635	2514918	2513635	2514909	294866	histidyl-tRNA synthetase
YPDSF_1996				PFchrom4:2253022-2254053	21	1			2253022	2254053	2253022	2254032	175001	putative semialdehyde dehydrogenase
YPDSF_1589				PFchrom4:1785058-1786764	21	1			1785058	1786764	1785058	1786743	115147	phosphoglucomutase
YPDSF_1196				PFchrom3:1348581-1349450	21	1			1348581	1349450	1348608	1349450	2.55223e+06	citrate lyase beta chain
YPDSF_0954				PFchrom4:1077664-1079319	21	1			1077664	1079319	1077664	1079301	90712.4	periplasmic oligopeptide-binding protein precursor
YPDSF_0607				PFchrom1:685309-686415	21	1			685309	686415	685318	686415	122317	glycine cleavage system aminomethyltransferase T
YPDSF_0143				PFchrom3:153294-153677	21	1			153294	153677	153306	153677	2.38467e+06	50S ribosomal protein L14
YPDSF_4151				PFpMT1:36082-36345	20	1			36082	36345	36118	36345	227407	hypothetical protein YPDSF_4151
YPDSF_3887				PFchrom4:4460956-4461600	20	1			4460956	4461600	4460956	4461579	195089	periplasmic protein disulfide isomerase I
YPDSF_3431				PFchrom6:3935829-3937514	20	1			3935829	3937514	3935829	3937508	147917	cell division protein
YPDSF_3369				PFchrom4:3859234-3860898	20	1			3859234	3860898	3859234	3860841	125008	periplasmic dipeptide transport protein
YPDSF_3251				PFchrom2:3705188-3706714	20	1			3705188	3706714	3705203	3706714	132075	leucyl aminopeptidase
YPDSF_3134				PFchrom5:3566186-3566746	20	1			3566186	3566746	3566186	3566746	129177	hypothetical protein YPDSF_3134
YPDSF_3120				PFchrom5:3547679-3549298	20	1			3547679	3549298	3547679	3549268	144073	OmpA-family membrane protein
YPDSF_2980				PFchrom3:3383982-3386225	20	1			3383982	3386225	3383991	3386225	184004	GDP/GTP pyrophosphokinase
YPDSF_2859				PFchrom3:3242412-3243374	20	1			3242412	3243374	3242427	3243374	42749	hypothetical protein YPDSF_2859
YPDSF_2850				PFchrom5:3228818-3230086	20	1			3228818	3230086	3228818	3230077	86524.4	gamma-glutamyl phosphate reductase
YPDSF_2164				PFchrom4:2442364-2443110	20	1			2442364	2443110	2442364	2443077	201320	phosphoribosylaminoimidazole-succinocarboxamide synthase
YPDSF_1878				PFchrom5:2113241-2114269	20	1			2113241	2114269	2113241	2114245	53959.2	hypothetical protein YPDSF_1878
YPDSF_1640				PFchrom1:1841968-1842843	20	1			1841968	1842843	1842028	1842843	107987	DL-methionine transporter substrate-binding subunit
YPDSF_1430				PFchrom2:1604639-1605715	20	1			1604639	1605715	1604648	1605715	155115	imidazole glycerol-phosphate dehydratase/histidinol phosphatase
YPDSF_0839				PFchrom5:950537-951598	20	1			950537	951598	950537	951490	239320	hypothetical protein YPDSF_0839
YPDSF_0791				PFchrom1:896701-897369	20	1			896701	897369	896704	897369	63052.1	phage shock protein PspA
YPDSF_0721				PFchrom2:812003-813079	20	1			812003	813079	812096	813079	199100	phenylalanyl-tRNA synthetase subunit alpha
YPDSF_0084				PFchrom1:99451-100509	20	1			99451	100509	99469	100509	117324	tryptophanyl-tRNA synthetase
YPDSF_3911				PFchrom2:4488875-4489429	19	1			4488875	4489429	4488896	4489429	1.15535e+06	F0F1 ATP synthase subunit delta
YPDSF_3860				PFchrom5:4425056-4425754	19	1			4425056	4425754	4425056	4425703	176624	orotate phosphoribosyltransferase
YPDSF_3747				PFchrom5:4310237-4310782	19	1			4310237	4310782	4310237	4310734	1.34768e+06	50S ribosomal protein L10
YPDSF_3727				PFchrom1:4287247-4288575	19	1			4287247	4288575	4287289	4288575	265600	phosphoribosylamine--glycine ligase
YPDSF_2914				PFchrom2:3310958-3311713	19	1			3310958	3311713	3310982	3311713	113562	outer membrane protein assembly complex subunit YfiO
YPDSF_2799				PFchrom2:3174593-3175549	19	1			3174593	3175549	3174593	3175549	466903	cytochrome o ubiquinol oxidase subunit II
YPDSF_2720				PFchrom2:3086600-3087472	19	1			3086600	3087472	3086603	3087472	228350	putative thioredoxin
YPDSF_2220				PFchrom4:2510158-2511669	19	1			2510158	2511669	2510158	2511645	142312	GTP-binding protein EngA
YPDSF_2100				PFchrom3:2367501-2368511	19	1			2367501	2368511	2367543	2368511	129990	cysteine synthase A
YPDSF_2082				PFchrom6:2347944-2349197	19	1			2347944	2349197	2347944	2349179	210721	aminotransferase
YPDSF_1924				PFchrom2:2174645-2175466	19	1			2174645	2175466	2174723	2175466	120178	glutamine ABC transporter periplasmic protein
YPDSF_1680				PFchrom2:1881323-1882789	19	1			1881323	1882789	1881425	1882789	105453	hypothetical protein YPDSF_1680
YPDSF_1563				PFchrom2:1760264-1761598	19	1			1760264	1761598	1760273	1761598	165326	ATP-dependent RNA helicase SrmB
YPDSF_0205				PFchrom3:222720-225329	19	1			222720	225329	222735	225329	73836	Clp ATPase
YPDSF_0174				PFchrom1:181963-183288	19	1			181963	183288	181981	183288	256578	isocitrate lyase
YPDSF_3916				PFchrom3:4494492-4495883	18	1			4494492	4495883	4494513	4495883	181350	bifunctional N-acetylglucosamine-1-phosphate uridyltransferase/glucosamine-1-phosphate acetyltransferase
YPDSF_3510				PFchrom6:4024809-4026719	18	1			4024809	4026719	4024809	4026659	213113	dihydroxy-acid dehydratase
YPDSF_3152				PFchrom5:3586466-3587680	18	1			3586466	3587680	3586466	3587641	462224	carbamoyl phosphate synthase small subunit
YPDSF_3092				PFchrom6:3505983-3507491	18	1			3505983	3507491	3505983	3507470	214573	UDP-N-acetylmuramoylalanyl-D-glutamate--2,6-diaminopimelate ligase
YPDSF_3085				PFchrom5:3497420-3498355	18	1			3497420	3498355	3497420	3498340	188900	D-alanine--D-alanine ligase
YPDSF_2753				PFchrom5:3122114-3123109	18	1			3122114	3123109	3122114	3123076	178084	ferrochelatase
YPDSF_2277				PFchrom4:2581399-2583525	18	1			2581399	2583525	2581399	2583519	97088.8	23S rRNA m(2)G2445 methyltransferase
YPDSF_2257				PFchrom6:2555493-2557121	18	1			2555493	2557121	2555493	2557115	167199	NAD synthetase
YPDSF_2221				PFchrom4:2511793-2512998	18	1			2511793	2512998	2511793	2512974	397358	outer membrane protein assembly complex subunit YfgL
YPDSF_2205				PFchrom2:2491400-2492821	18	1			2491400	2492821	2491427	2492821	86207.5	protease
YPDSF_1734				PFchrom6:1951569-1952363	18	1			1951569	1952363	1951569	1952360	159057	IclR family transcriptional regulator
YPDSF_0869				PFchrom6:989667-991130	18	1			989667	991130	989667	991064	126606	fumarate hydratase
YPDSF_0407				PFchrom3:466092-467363	18	1			466092	467363	466131	467363	78152.5	aminotransferase
YPDSF_0272				PFchrom3:303060-304154	18	1			303060	304154	303111	304154	161972	rod shape-determining protein MreB
YPDSF_0194				PFchrom1:212362-213858	18	1			212362	213858	212377	213858	110827	hypothetical protein YPDSF_0194
YPDSF_0147				PFchrom1:154903-155301	18	1			154903	155301	154909	155301	2.38466e+06	30S ribosomal protein S8
YPDSF_0138				PFchrom3:151200-151541	18	1			151200	151541	151209	151541	1.01584e+06	50S ribosomal protein L22
YPDSF_0063				PFchrom2:77144-77905	18	1			77144	77905	77186	77905	200888	osmolarity response regulator
YPDSF_3671				PFchrom5:4223771-4224373	17	1			4223771	4224373	4223771	4224349	530937	tellurium resistance protein
YPDSF_3670				PFchrom5:4223012-4223650	17	1			4223012	4223650	4223012	4223587	229999	tellurium resistance protein
YPDSF_3572				PFchrom5:4102829-4106728	17	1			4102829	4106728	4102829	4106725	75588.1	hypothetical protein YPDSF_3572
YPDSF_2968				PFchrom6:3371103-3372413	17	1			3371103	3372413	3371103	3372383	171412	glutamate-1-semialdehyde aminotransferase
YPDSF_2652				PFchrom3:3005667-3006899	17	1			3005667	3006899	3005697	3006899	127073	D-alanyl-D-alanine carboxypeptidase fraction A
YPDSF_2585				PFchrom6:2935809-2936528	17	1			2935809	2936528	2935809	2936525	315859	succinate dehydrogenase iron-sulfur subunit
YPDSF_2480				PFchrom1:2825170-2826462	17	1			2825170	2826462	2825332	2826462	47762.4	ribonucleotide-diphosphate reductase subunit beta
YPDSF_2224				PFchrom5:2515118-2516275	17	1			2515118	2516275	2515118	2516245	197940	4-hydroxy-3-methylbut-2-en-1-yl diphosphate synthase
YPDSF_2166				PFchrom4:2443858-2444925	17	1			2443858	2444925	2443858	2444916	189687	lipoprotein
YPDSF_2155				PFchrom4:2433931-2435040	17	1			2433931	2435040	2433931	2435019	85458.8	hypothetical protein YPDSF_2155
YPDSF_1470				PFchrom4:1653991-1655121	17	1			1653991	1655121	1653991	1654983	207642	galactose-binding protein
YPDSF_1097				PFchrom4:1238119-1239003	17	1			1238119	1239003	1238119	1238973	270572	2-dehydro-3-deoxyphosphooctonate aldolase
YPDSF_0899				PFchrom3:1023609-1025573	17	1			1023609	1025573	1023639	1025573	130447	exoribonuclease II
YPDSF_0841				PFchrom3:953616-955013	17	1			953616	955013	953619	955013	296044	pyridine nucleotide transhydrogenase
YPDSF_0760				PFchrom4:861481-862554	17	1			861481	862554	861481	862506	144124	DNA-binding transcriptional repressor PurR
YPDSF_0580				PFchrom4:654325-655293	17	1			654325	655293	654325	655284	170283	glutathione synthetase
YPDSF_0438				PFchrom1:496012-497466	17	1			496012	497466	496036	497466	120240	bifunctional heptose 7-phosphate kinase/heptose 1-phosphate adenyltransferase
YPDSF_0357				PFchrom5:398423-398779	17	1			398423	398779	398423	398728	487732	hypothetical protein YPDSF_0357
YPDSF_0148				PFchrom3:155232-155849	17	1			155232	155849	155316	155849	2.91257e+06	50S ribosomal protein L6
YPDSF_0082				PFchrom2:98072-98776	17	1			98072	98776	98099	98776	165272	ribulose-phosphate 3-epimerase
YPDSF_0080				PFchrom1:95908-96897	17	1			95908	96897	95908	96897	122544	hypothetical protein YPDSF_0080
YPDSF_0016				PFchrom5:18557-20701	17	1			18557	20701	18557	20620	109490	periplasmic alpha-amylase precursor
YPDSF_3750				PFchrom4:4312426-4312980	16	1			4312426	4312980	4312426	4312971	222566	transcription antitermination protein NusG
YPDSF_3623				PFchrom5:4162553-4162879	16	1			4162553	4162879	4162553	4162846	1.21382e+06	co-chaperonin GroES
YPDSF_3600				PFchrom4:4135165-4136463	16	1			4135165	4136463	4135165	4136451	565882	putative GTPase HflX
YPDSF_3570				PFchrom3:4101813-4102352	16	1			4101813	4102352	4101825	4102352	383105	inorganic pyrophosphatase
YPDSF_3313				PFchrom6:3794532-3795668	16	1			3794532	3795668	3794532	3795635	99810.8	aspartate-semialdehyde dehydrogenase
YPDSF_3162				PFchrom4:3598537-3599787	16	1			3598537	3599787	3598537	3599676	107646	chaperone protein DnaJ
YPDSF_2954				PFchrom4:3353995-3354864	16	1			3353995	3354864	3353995	3354849	310940	pantoate--beta-alanine ligase
YPDSF_2853				PFchrom6:3231828-3233123	16	1			3231828	3233123	3231828	3233075	137355	fermentation/respiration switch protein
YPDSF_2749				PFchrom5:3117308-3118621	16	1			3117308	3118621	3117308	3118621	73855.2	putative CDP-4-keto-6-deoxy-D-glucose-3-dehydratase
YPDSF_2721				PFchrom1:3087634-3088581	16	1			3087634	3088581	3087667	3088581	141273	hypothetical protein YPDSF_2721
YPDSF_2714				PFchrom3:3079932-3080540	16	1			3079932	3080540	3080016	3080540	256653	phosphoribosylaminoimidazole carboxylase catalytic subunit PurE
YPDSF_2627				PFchrom2:2976143-2977297	16	1			2976143	2977297	2976152	2977297	175659	N-acetylglucosamine-6-phosphate deacetylase
YPDSF_2579				PFchrom5:2926196-2927818	16	1			2926196	2927818	2926196	2927764	197358	cytochrome D ubiquinol oxidase subunit I
YPDSF_1830				PFchrom6:2067327-2068640	16	1			2067327	2068640	2067327	2068631	107172	NADH dehydrogenase
YPDSF_1695				PFchrom5:1898969-1902733	16	1			1898969	1902733	1898969	1902631	132534	exonuclease V subunit beta
YPDSF_1652				PFchrom6:1851237-1852208	16	1			1851237	1852208	1851237	1852196	180663	acetyl-CoA carboxylase carboxyltransferase subunit alpha
YPDSF_0730				PFchrom3:821670-823688	16	1			821670	823688	821685	823688	102476	bifunctional UDP-glucuronic acid decarboxylase/UDP-4-amino-4-deoxy-L-arabinose formyltransferase
YPDSF_0692				PFchrom2:782999-783832	16	1			782999	783832	783077	783832	75445.9	putative carbonic anhydrase
YPDSF_0307				PFchrom4:350833-351339	16	1			350833	351339	350833	351219	410486	hypothetical protein YPDSF_0307
YPDSF_0132				PFchrom2:148130-148477	16	1			148130	148477	148166	148477	1.06046e+06	30S ribosomal protein S10
YPDSF_3918				PFchrom1:4498363-4499436	15	1			4498363	4499436	4498396	4499436	199597	phosphate ABC transporter periplasmic substrate-binding protein PstS
YPDSF_3558				PFchrom6:4090836-4092008	15	1			4090836	4092008	4090836	4092008	133335	GTPase ObgE
YPDSF_3527				PFchrom4:4052026-4052943	15	1			4052026	4052943	4052026	4052943	174452	DNA-binding transcriptional regulator OxyR
YPDSF_3203				PFchrom5:3647507-3649135	15	1			3647507	3649135	3647507	3649096	224220	peptide chain release factor 3
YPDSF_2778				PFchrom4:3148777-3149175	15	1			3148777	3149175	3148777	3149115	159354	nitrogen regulatory protein P-II 2
YPDSF_2754				PFchrom4:3123166-3123852	15	1			3123166	3123852	3123166	3123810	153949	adenylate kinase
YPDSF_2347				PFchrom3:2678328-2679203	15	1			2678328	2679203	2678472	2679203	143362	arginine-binding periplasmic protein 1 precursor
YPDSF_1793				PFchrom1:2030239-2031324	15	1			2030239	2031324	2030314	2031324	73010.5	Zinc-binding dehydrogenase
YPDSF_1707				PFchrom3:1917777-1918895	15	1			1917777	1918895	1917855	1918895	83999.4	putative aldo-keto reductase
YPDSF_1665				PFchrom6:1867854-1868546	15	1			1867854	1868546	1867854	1868411	197181	ribosome recycling factor
YPDSF_1627				PFchrom2:1822274-1823296	15	1			1822274	1823296	1822292	1823296	87031.5	glycine betaine transporter periplasmic subunit
YPDSF_1047				PFchrom4:1178035-1179783	15	1			1178035	1179783	1178035	1179756	97756.5	long-chain-fatty-acid--CoA ligase
YPDSF_0907				PFchrom4:1031614-1032354	15	1			1031614	1032354	1031614	1032351	185056	orotidine 5'-phosphate decarboxylase
YPDSF_0772				PFchrom1:876424-876867	15	1			876424	876867	876436	876867	397719	transcriptional regulator SlyA
YPDSF_0604				PFchrom2:680588-681940	15	1			680588	681940	680627	681940	116946	proline aminopeptidase P II
YPDSF_0335				PFchrom2:373109-373558	15	1			373109	373558	373166	373558	1.4936e+06	30S ribosomal protein S9
YPDSF_0100				PFchrom6:121632-122270	15	1			121632	122270	121632	122264	721617	cAMP-regulatory protein
YPDSF_4008				PFpCD3:53724-54983	14	1			53724	54983	53775	54983	347994	plasmid-partitioning protein SopA
YPDSF_3845				PFchrom5:4411682-4412716	14	1			4411682	4412716	4411682	4412707	166930	L-threonine 3-dehydrogenase
YPDSF_3838				PFchrom4:4405897-4406391	14	1			4405897	4406391	4405897	4406373	696324	preprotein translocase subunit SecB
YPDSF_3481				PFchrom5:3992378-3993667	14	1			3992378	3993667	3992378	3993640	311390	UDP-N-acetyl-D-mannosamine dehydrogenase
YPDSF_3387				PFchrom3:3888981-3890147	14	1			3888981	3890147	3888984	3890147	165175	3-ketoacyl-CoA thiolase
YPDSF_3066				PFchrom2:3479096-3479449	14	1			3479096	3479449	3479201	3479449	813702	30S ribosomal protein S16
YPDSF_2679				PFchrom1:3034603-3040626	14	1			3034603	3040626	3034648	3040626	107148	hypothetical protein YPDSF_2679
YPDSF_2570				PFchrom6:2918892-2919710	14	1			2918892	2919710	2918892	2919701	394754	tol-pal system protein YbgF
YPDSF_2552				PFchrom4:2902042-2902884	14	1			2902042	2902884	2902042	2902821	162859	molybdate transporter periplasmic protein
YPDSF_2288				PFchrom6:2598285-2600159	14	1			2598285	2600159	2598285	2600141	136259	hypothetical protein YPDSF_2288
YPDSF_2222				PFchrom6:2512986-2513645	14	1			2512986	2513645	2512986	2513621	191051	hypothetical protein YPDSF_2222
YPDSF_1973				PFchrom1:2229922-2231148	14	1			2229922	2231148	2229946	2231148	164570	acetate kinase
YPDSF_1848				PFchrom6:2084214-2084981	14	1			2084214	2084981	2084214	2084948	381868	3-ketoacyl-(acyl-carrier-protein) reductase
YPDSF_1450				PFchrom5:1630100-1632025	14	1			1630100	1632025	1630100	1631956	98273.5	putative assembly protein
YPDSF_0870				PFchrom1:991237-992523	14	1			991237	992523	991252	992523	93443.1	mannose-6-phosphate isomerase
YPDSF_0767				PFchrom4:870553-871734	14	1			870553	871734	870553	871650	99570.6	N-ethylmaleimide reductase
YPDSF_0617				PFchrom5:696899-697894	14	1			696899	697894	696899	697891	199103	putative global regulator
YPDSF_0437				PFchrom2:492923-495901	14	1			492923	495901	493046	495901	216621	bifunctional glutamine-synthetase adenylyltransferase/deadenyltransferase
YPDSF_0311				PFchrom5:353375-354361	14	1			353375	354361	353375	354229	201034	hypothetical protein YPDSF_0311
YPDSF_0306				PFchrom6:350058-350555	14	1			350058	350555	350058	350534	155979	hypothetical protein YPDSF_0306
YPDSF_0246				PFchrom6:276162-277019	14	1			276162	277019	276162	277016	202832	putative glutathione S-transferase YghU
YPDSF_0153				PFchrom2:158978-159343	14	1			158978	159343	158987	159343	2.36839e+06	30S ribosomal protein S13
YPDSF_0151				PFchrom1:156913-157350	14	1			156913	157350	156916	157350	1.89075e+06	50S ribosomal protein L15
YPDSF_0144				PFchrom1:153646-154002	14	1			153646	154002	153688	154002	2.63544e+06	50S ribosomal protein L24
YPDSF_0140				PFchrom2:152258-152680	14	1			152258	152680	152270	152680	1460442	50S ribosomal protein L16
YPDSF_3932				PFchrom4:4514287-4515942	13	1			4514287	4515942	4514287	4515927	145026	putative inner membrane protein translocase component YidC
YPDSF_3931				PFchrom6:4512780-4514165	13	1			4512780	4514165	4512780	4514144	149351	tRNA modification GTPase TrmE
YPDSF_3732				PFchrom4:4291315-4292394	13	1			4291315	4292394	4291315	4292382	194080	uroporphyrinogen decarboxylase
YPDSF_3538				PFchrom2:4067375-4068571	13	1			4067375	4068571	4067408	4068571	146230	acetylornithine deacetylase
YPDSF_3389				PFchrom6:3891063-3892595	13	1			3891063	3892595	3891063	3892583	212722	3-octaprenyl-4-hydroxybenzoate decarboxylase
YPDSF_3118				PFchrom6:3543801-3544175	13	1			3543801	3544175	3543801	3544154	161383	hypothetical protein YPDSF_3118
YPDSF_3095				PFchrom5:3509600-3510583	13	1			3509600	3510583	3509600	3510556	255302	S-adenosyl-methyltransferase MraW
YPDSF_3069				PFchrom3:3480864-3481226	13	1			3480864	3481226	3480879	3481226	703686	50S ribosomal protein L19
YPDSF_2924				PFchrom6:3319104-3319946	13	1			3319104	3319946	3319104	3319856	248887	hypothetical protein YPDSF_2924
YPDSF_2851				PFchrom5:3230087-3231226	13	1			3230087	3231226	3230087	3231190	145801	gamma-glutamyl kinase
YPDSF_2758				PFchrom6:3126708-3127049	13	1			3126708	3127049	3126708	3127040	330207	hypothetical protein YPDSF_2758
YPDSF_2475				PFchrom1:2814931-2815593	13	1			2814931	2815593	2814940	2815593	182398	transcriptional regulator RcsB
YPDSF_2470				PFchrom4:2808850-2809977	13	1			2808850	2809977	2808850	2809965	556558	outer membrane porin protein C
YPDSF_2432				PFchrom6:2772765-2773787	13	1			2772765	2773787	2772765	2773769	73664.9	nucleoid-associated protein NdpA
YPDSF_2325				PFchrom3:2655024-2655260	13	1			2655024	2655260	2655042	2655260	237234	translation initiation factor IF-1
YPDSF_2207				PFchrom5:2494634-2495158	13	1			2494634	2495158	2494634	2495143	172364	hypothetical protein YPDSF_2207
YPDSF_2133				PFchrom3:2405823-2406248	13	1			2405823	2406248	2405835	2406248	138230	hypothetical protein YPDSF_2133
YPDSF_1997				PFchrom5:2254202-2255476	13	1			2254202	2255476	2254202	2255389	129918	erythronate-4-phosphate dehydrogenase
YPDSF_1616				PFchrom5:1809476-1811071	13	1			1809476	1811071	1809476	1811053	105084	solute-binding protein
YPDSF_1475				PFchrom1:1660210-1661367	13	1			1660210	1661367	1660228	1661367	110954	alcohol dehydrogenase
YPDSF_1407				PFchrom5:1576403-1577599	13	1			1576403	1577599	1576403	1577548	141698	L-lactate dehydrogenase
YPDSF_0874				PFchrom5:996383-997459	13	1			996383	997459	996383	997432	132491	putative oxidoreductase
YPDSF_0742				PFchrom2:837560-840631	13	1			837560	840631	837575	840631	194873	hypothetical protein YPDSF_0742
YPDSF_0441				PFchrom2:499916-500581	13	1			499916	500581	499928	500581	841115	3,4-dihydroxy-2-butanone 4-phosphate synthase
YPDSF_0342				PFchrom2:384050-386404	13	1			384050	386404	384068	386404	139267	aerobic respiration control sensor protein ArcB
YPDSF_0328				PFchrom3:365658-366941	13	1			365658	366941	365679	366941	82697.4	UDP-N-acetylglucosamine 1-carboxyvinyltransferase
YPDSF_0154				PFchrom3:159357-159749	13	1			159357	159749	159360	159749	2.95028e+06	30S ribosomal protein S11
YPDSF_0096				PFchrom3:115440-117032	13	1			115440	117032	115491	117032	67811.1	hypothetical protein YPDSF_0096
YPDSF_0078				PFchrom1:93934-94509	13	1			93934	94509	93988	94509	199846	shikimate kinase I
YPDSF_0002				PFchrom2:1403-2527	13	1			1403	2527	1427	2527	203077	DNA polymerase III subunit beta
YPDSF_3650				PFchrom6:4193607-4194812	12	1			4193607	4194812	4193607	4194800	119841	aromatic amino acid aminotransferase
YPDSF_3601				PFchrom6:4136550-4136867	12	1			4136550	4136867	4136550	4136855	1275202	RNA-binding protein Hfq
YPDSF_3562				PFchrom2:4093907-4094902	12	1			4093907	4094902	4093931	4094902	164990	octaprenyl diphosphate synthase
YPDSF_3542				PFchrom4:4073740-4074054	12	1			4073740	4074054	4073740	4074009	1.79141e+06	30S ribosomal protein S15
YPDSF_3511				PFchrom4:4026970-4027974	12	1			4026970	4027974	4026970	4027896	82813.4	branched-chain amino acid aminotransferase
YPDSF_3425				PFchrom5:3930197-3931330	12	1			3930197	3931330	3930197	3931312	114444	branched-chain amino acid-binding protein
YPDSF_3304				PFchrom5:3767945-3769423	12	1			3767945	3769423	3767945	3769375	171700	glycogen synthase
YPDSF_3205				PFchrom2:3650180-3651256	12	1			3650180	3651256	3650213	3651256	88779.5	16S ribosomal RNA m2G1207 methyltransferase
YPDSF_3202				PFchrom6:3646566-3647198	12	1			3646566	3647198	3646566	3647180	102455	periplasmic protein
YPDSF_3182				PFchrom4:3621100-3623055	12	1			3621100	3623055	3621100	3623019	117712	lytic murein transglycosylase
YPDSF_3176				PFchrom3:3616737-3617462	12	1			3616737	3617462	3616746	3617462	332873	two-component response regulator
YPDSF_2943				PFchrom5:3343889-3344689	12	1			3343889	3344689	3343889	3344683	156087	S-adenosylmethionine decarboxylase
YPDSF_2905				PFchrom5:3292997-3294214	12	1			3292997	3294214	3292997	3294163	181310	putative methyltransferase
YPDSF_2897				PFchrom2:3284423-3285850	12	1			3284423	3285850	3284453	3285850	142988	amidase
YPDSF_2871				PFchrom4:3252940-3253569	12	1			3252940	3253569	3252940	3253521	160894	phosphoheptose isomerase
YPDSF_2793				PFchrom4:3167515-3168147	12	1			3167515	3168147	3167515	3168138	325202	ATP-dependent Clp protease proteolytic subunit
YPDSF_2636				PFchrom2:2987684-2988568	12	1			2987684	2988568	2987690	2988568	193050	membrane protein
YPDSF_2356				PFchrom5:2685617-2686753	12	1			2685617	2686753	2685617	2686708	215045	periplasmic binding protein
YPDSF_2177				PFchrom4:2454067-2454798	12	1			2454067	2454798	2454067	2454693	87849.2	uracil phosphoribosyltransferase
YPDSF_2017				PFchrom5:2278007-2278819	12	1			2278007	2278819	2278007	2278771	171241	VacJ lipoprotein
YPDSF_2009				PFchrom6:2267652-2268752	12	1			2267652	2268752	2267652	2268737	125847	chorismate synthase
YPDSF_1970				PFchrom4:2227456-2228124	12	1			2227456	2228124	2227456	2228112	168111	putative phosphatase
YPDSF_1967				PFchrom1:2222932-2224245	12	1			2222932	2224245	2223031	2224245	79655.2	aminotransferase AlaT
YPDSF_1839				PFchrom4:2075101-2076582	12	1			2075101	2076582	2075101	2076534	214366	glucose-specific PTS system IIBC components
YPDSF_1814				PFchrom3:2049363-2050055	12	1			2049363	2050055	2049384	2050055	153907	DNA-binding transcriptional regulator PhoP
YPDSF_1673				PFchrom3:1876263-1876670	12	1			1876263	1876670	1876281	1876670	102296	hypothetical protein YPDSF_1673
YPDSF_1608				PFchrom5:1801454-1802170	12	1			1801454	1802170	1801454	1802149	115942	urease accessory protein UreE
YPDSF_1432				PFchrom3:1606119-1607048	12	1			1606119	1607048	1606311	1607048	115255	1-(5-phosphoribosyl)-5-
YPDSF_0972				PFchrom2:1103069-1104949	12	1			1103069	1104949	1103099	1104949	157446	protease 4
YPDSF_0723				PFchrom1:815473-815781	12	1			815473	815781	815485	815781	388362	integration host factor subunit alpha
YPDSF_0713				PFchrom6:803847-804830	12	1			803847	804830	803847	804815	105491	periplasmic-binding protein
YPDSF_0561				PFchrom4:630343-630636	12	1			630343	630636	630343	630615	113193	hypothetical protein YPDSF_0561
YPDSF_0460				PFchrom6:519924-520772	12	1			519924	520772	519924	520757	145355	2,5-diketo-D-gluconate reductase A
YPDSF_0454				PFchrom2:512351-514627	12	1			512351	514627	512354	514627	145632	DNA topoisomerase IV subunit A
YPDSF_0375				PFchrom1:417943-419160	12	1			417943	419160	417973	419160	145519	methyltransferase
YPDSF_0279				PFchrom1:312784-314244	12	1			312784	314244	312799	314244	79956.9	protease TldD
YPDSF_0276				PFchrom3:306426-307904	12	1			306426	307904	306435	307904	159944	ribonuclease G
YPDSF_0141				PFchrom1:152668-152871	12	1			152668	152871	152680	152871	1.76558e+06	50S ribosomal protein L29
YPDSF_0026				PFchrom1:32347-33618	12	1			32347	33618	32455	33618	130800	mannitol-1-phosphate 5-dehydrogenase
YPDSF_0012				PFchrom2:12665-13090	12	1			12665	13090	12677	13090	806668	heat shock protein IbpA
YPDSF_0001				PFchrom1:1-1422	12	1			1	1422	34	1422	190154	chromosomal replication initiation protein
YPDSF_3872				PFchrom3:4439904-4441631	11	1			4439904	4441631	4439922	4441631	148512	exported protein
YPDSF_3674				PFchrom4:4225960-4227159	11	1			4225960	4227159	4225960	4227144	132505	tellurite resistance protein
YPDSF_3673				PFchrom5:4225472-4226023	11	1			4225472	4226023	4225472	4225927	174532	tellurite resistance protein
YPDSF_3615				PFchrom3:4155663-4156415	11	1			4155663	4156415	4155681	4156415	198565	fumarate reductase iron-sulfur subunit
YPDSF_3554				PFchrom5:4086827-4087306	11	1			4086827	4087306	4086827	4087303	118530	transcription elongation factor GreA
YPDSF_3487				PFchrom1:3999994-4001298	11	1			3999994	4001298	4000012	4001298	250023	ATP-dependent RNA helicase RhlB
YPDSF_3447				PFchrom6:3954018-3955034	11	1			3954018	3955034	3954018	3955013	195237	lysophospholipase L2
YPDSF_3405				PFchrom6:3908070-3910361	11	1			3908070	3910361	3908070	3910346	90374.6	5-methyltetrahydropteroyltriglutamate--homocysteine S-methyltransferase
YPDSF_3223				PFchrom2:3672554-3673435	11	1			3672554	3673435	3672560	3673435	67286.8	aldolase
YPDSF_3091				PFchrom4:3504610-3506064	11	1			3504610	3506064	3504610	3505986	173376	UDP-N-acetylmuramoyl-tripeptide--D-alanyl-D-alanine ligase
YPDSF_3004				PFchrom3:3408399-3409484	11	1			3408399	3409484	3408483	3409484	692880	lipoprotein NlpD
YPDSF_2796				PFchrom2:3170954-3171568	11	1			3170954	3171568	3170990	3171568	162009	hypothetical protein YPDSF_2796
YPDSF_2696				PFchrom2:3061355-3062359	11	1			3061355	3062359	3061370	3062359	89579.6	aldo/keto reductase
YPDSF_2642				PFchrom6:2994252-2994767	11	1			2994252	2994767	2994252	2994734	165913	hypothetical protein YPDSF_2642
YPDSF_2590				PFchrom6:2941170-2941763	11	1			2941170	2941763	2941170	2941748	452741	heat shock protein GrpE
YPDSF_2343				PFchrom3:2676114-2676698	11	1			2676114	2676698	2676123	2676698	152352	putative lipoprotein
YPDSF_2143				PFchrom5:2416673-2419174	11	1			2416673	2419174	2416673	2419165	51486.5	nitrate reductase catalytic subunit
YPDSF_1846				PFchrom5:2082488-2083774	11	1			2082488	2083774	2082488	2083729	266575	3-oxoacyl-(acyl carrier protein) synthase II
YPDSF_1803				PFchrom3:2037279-2038151	11	1			2037279	2038151	2037294	2038151	117986	hypothetical protein YPDSF_1803
YPDSF_1710				PFchrom4:1921081-1923303	11	1			1921081	1923303	1921081	1923237	91822.4	bifunctional acyl-
YPDSF_1702				PFchrom4:1911373-1912173	11	1			1911373	1912173	1911373	1912167	165774	thymidylate synthase
YPDSF_1606				PFchrom5:1799957-1800667	11	1			1799957	1800667	1799957	1800619	59278	urease accessory protein
YPDSF_1542				PFchrom1:1739290-1741077	11	1			1739290	1741077	1739305	1741077	170788	Lon protease
YPDSF_1453				PFchrom5:1633715-1634842	11	1			1633715	1634842	1633715	1634827	131624	putative ATPase
YPDSF_1127				PFchrom2:1264334-1265278	11	1			1264334	1265278	1264373	1265278	79351.4	hypothetical protein YPDSF_1127
YPDSF_1101				PFchrom4:1241170-1242267	11	1			1241170	1242267	1241170	1242252	125294	peptide chain release factor 1
YPDSF_0966				PFchrom1:1097635-1098459	11	1			1097635	1098459	1097653	1098459	183949	exonuclease III
YPDSF_0915				PFchrom4:1041148-1042134	11	1			1041148	1042134	1041148	1042122	55401.8	transcriptional regulator CysB
YPDSF_0850				PFchrom1:965824-966627	11	1			965824	966627	965833	966627	56544.2	lipoprotein
YPDSF_0577				PFchrom5:652160-653053	11	1			652160	653053	652160	653044	194246	carbon-nitrogen hydrolase
YPDSF_0299				PFchrom3:341403-342809	11	1			341403	342809	341469	342809	73394.8	peptidase PmbA
YPDSF_0244				PFchrom1:273715-275370	11	1			273715	275370	273733	275370	128282	carbohydrate kinase
YPDSF_0192				PFchrom5:210770-211321	11	1			210770	211321	210770	211288	107130	hypothetical protein YPDSF_0192
YPDSF_0157				PFchrom2:161432-161845	11	1			161432	161845	161456	161845	1616454	50S ribosomal protein L17
YPDSF_0118				PFchrom2:137372-138022	11	1			137372	138022	137435	138022	162305	FKBP-type peptidyl-prolyl cis-trans isomerase
YPDSF_4142				PFpMT3:128622-130019	10	1			128622	130019	128628	130019	179113	DNA-binding protein
YPDSF_4013				PFpCD6:57792-58457	10	1			57792	58457	57792	58451	1.06106e+06	outer membrane virulence protein
YPDSF_3885				PFchrom3:4456593-4457258	10	1			4456593	4457258	4456608	4457258	107560	ribosome biogenesis GTP-binding protein YsxC
YPDSF_3857				PFchrom1:4422403-4423767	10	1			4422403	4423767	4422436	4423767	90300.6	bifunctional phosphopantothenoylcysteine decarboxylase/phosphopantothenate synthase
YPDSF_3756				PFchrom4:4318267-4319736	10	1			4318267	4319736	4318267	4319730	131723	hypothetical protein YPDSF_3756
YPDSF_3679				PFchrom3:4230963-4232099	10	1			4230963	4232099	4231020	4232099	143327	hypothetical protein YPDSF_3679
YPDSF_3647				PFchrom5:4188779-4189375	10	1			4188779	4189375	4188779	4189327	179955	single-stranded DNA-binding protein
YPDSF_3609				PFchrom2:4146662-4147720	10	1			4146662	4147720	4146668	4147720	285042	ribosome-associated GTPase
YPDSF_3578				PFchrom5:4112183-4112938	10	1			4112183	4112938	4112183	4112923	138850	adenosine-3'(2'),5'-bisphosphate nucleotidase
YPDSF_3470				PFchrom3:3978522-3979760	10	1			3978522	3979760	3978540	3979760	130447	putative protoheme IX biogenesis protein
YPDSF_3455				PFchrom4:3962779-3963651	10	1			3962779	3963651	3962779	3963621	275792	hypothetical protein YPDSF_3455
YPDSF_3391				PFchrom5:3893405-3894436	10	1			3893405	3894436	3893405	3894427	167492	delta-aminolevulinic acid dehydratase
YPDSF_3356				PFchrom1:3842758-3843732	10	1			3842758	3843732	3842788	3843732	169467	2-dehydro-3-deoxygluconokinase
YPDSF_3264				PFchrom3:3719976-3722144	10	1			3719976	3722144	3720006	3722144	90216.1	anaerobic ribonucleoside triphosphate reductase
YPDSF_3083				PFchrom5:3495308-3496597	10	1			3495308	3496597	3495308	3496564	159951	cell division protein FtsA
YPDSF_3040				PFchrom6:3449676-3450071	10	1			3449676	3450071	3449676	3450059	464618	cytochrome B562
YPDSF_2750				PFchrom4:3118639-3119649	10	1			3118639	3119649	3118639	3119631	40212.6	CDP-glucose 4,6-dehydratase
YPDSF_2715				PFchrom2:3080522-3081601	10	1			3080522	3081601	3080537	3081601	197587	phosphoribosylaminoimidazole carboxylase ATPase subunit
YPDSF_2628				PFchrom3:2977233-2978540	10	1			2977233	2978540	2977275	2978540	145048	N-acetylglucosamine regulatory protein
YPDSF_2483				PFchrom5:2827325-2828530	10	1			2827325	2828530	2827325	2828518	126966	competence damage-inducible protein A
YPDSF_2389				PFchrom5:2722277-2723197	10	1			2722277	2723197	2722277	2723149	125562	putative DNA-binding transcriptional regulator
YPDSF_2345				PFchrom1:2676808-2677428	10	1			2676808	2677428	2676868	2677428	340886	chorismate mutase
YPDSF_2310				PFchrom1:2630335-2632122	10	1			2630335	2632122	2630356	2632122	106268	hypothetical protein YPDSF_2310
YPDSF_2304				PFchrom4:2622034-2622726	10	1			2622034	2622726	2622034	2622726	251626	cytidylate kinase
YPDSF_2106				PFchrom4:2373847-2374596	10	1			2373847	2374596	2373847	2374530	125771	two-component system response regulator
YPDSF_1958				PFchrom6:2211039-2211584	10	1			2211039	2211584	2211039	2211581	188899	NADH dehydrogenase subunit I
YPDSF_1932				PFchrom4:2181100-2182074	10	1			2181100	2182074	2181100	2182059	98777.6	glycosyl transferase family protein
YPDSF_1822				PFchrom6:2057772-2058545	10	1			2057772	2058545	2057772	2058476	76159.5	lipoprotein transporter ATP-binding subunit
YPDSF_1733				PFchrom6:1950333-1951187	10	1			1950333	1951187	1950333	1951184	133903	N-acetylmuramoyl-L-alanine amidase
YPDSF_1657				PFchrom5:1858427-1859065	10	1			1858427	1859065	1858427	1858957	210216	(3R)-hydroxymyristoyl-ACP dehydratase
YPDSF_1611				PFchrom6:1804740-1805060	10	1			1804740	1805060	1804740	1805042	124985	urease subunit gamma
YPDSF_1529				PFchrom3:1726230-1727486	10	1			1726230	1727486	1726296	1727486	98942.1	hypothetical protein YPDSF_1529
YPDSF_1073				PFchrom2:1205861-1206871	10	1			1205861	1206871	1205900	1206871	123557	hypothetical protein YPDSF_1073
YPDSF_0773				PFchrom6:877011-877508	10	1			877011	877508	877011	877478	479475	lipoprotein
YPDSF_0482				PFchrom3:541773-542498	10	1			541773	542498	541779	542498	113159	fimbrial chaperone protein
YPDSF_0294				PFchrom1:338173-339339	10	1			338173	339339	338206	339339	186781	hypothetical protein YPDSF_0294
YPDSF_0269				PFchrom5:298178-299464	10	1			298178	299464	298178	299260	197022	putative sulfite oxidase subunit YedY
YPDSF_0255				PFchrom1:283969-284868	10	1			283969	284868	283978	284868	153384	2-hydroxy-3-oxopropionate reductase
YPDSF_4096				PFpMT3:70164-70589	9	1			70164	70589	70203	70589	266066	hypothetical protein YPDSF_4096
YPDSF_4018				PFpCD3:61782-62219	9	1			61782	62219	61794	62219	486244	yopH targeting protein
YPDSF_3945				PFpCD1:7798-8664	9	1			7798	8664	7798	8664	207447	targeted effector protein
YPDSF_3889				PFchrom4:4462684-4463001	9	1			4462684	4463001	4462684	4462953	174529	hypothetical protein YPDSF_3889
YPDSF_3888				PFchrom4:4461607-4462647	9	1			4461607	4462647	4461607	4462593	187641	serine/threonine protein kinase
YPDSF_3883				PFchrom4:4453741-4455138	9	1			4453741	4455138	4453741	4455114	108116	coproporphyrinogen III oxidase
YPDSF_3866				PFchrom1:4431343-4431663	9	1			4431343	4431663	4431397	4431663	248025	DNA-directed RNA polymerase, omega chain
YPDSF_3854				PFchrom6:4421010-4421180	9	1			4421010	4421180	4421010	4421177	267255	50S ribosomal protein L33
YPDSF_3837				PFchrom5:4404878-4405915	9	1			4404878	4405915	4404878	4405897	202432	NAD(P)H-dependent glycerol-3-phosphate dehydrogenase
YPDSF_3762				PFchrom1:4326898-4327473	9	1			4326898	4327473	4326907	4327473	162202	adenine phosphoribosyltransferase
YPDSF_3655				PFchrom4:4199962-4200999	9	1			4199962	4200999	4199962	4200999	103904	tRNA-dihydrouridine synthase A
YPDSF_3535				PFchrom6:4063671-4065056	9	1			4063671	4065056	4063671	4065044	90559.2	argininosuccinate lyase
YPDSF_3520				PFchrom4:4037146-4038117	9	1			4037146	4038117	4037146	4038102	102923	periplasmic protein precursor
YPDSF_3475				PFchrom4:3985942-3987033	9	1			3985942	3987033	3985942	3987027	141483	4-alpha-L-fucosyltransferase
YPDSF_3456				PFchrom5:3963635-3964864	9	1			3963635	3964864	3963635	3964852	194388	hypothetical protein YPDSF_3456
YPDSF_3396				PFchrom6:3897171-3898871	9	1			3897171	3898871	3897171	3898802	137210	putative ubiquinone biosynthesis protein UbiB
YPDSF_3388				PFchrom6:3890307-3891062	9	1			3890307	3891062	3890307	3891008	129830	FMN reductase
YPDSF_3136				PFchrom2:3568088-3568843	9	1			3568088	3568843	3568181	3568843	36736.2	hypothetical protein YPDSF_3136
YPDSF_3061				PFchrom3:3474699-3475214	9	1			3474699	3475214	3474699	3475214	182996	S-ribosylhomocysteinase
YPDSF_2909				PFchrom3:3298611-3299987	9	1			3298611	3299987	3298632	3299987	115211	phosphatidylserine synthase
YPDSF_2825				PFchrom6:3199122-3199562	9	1			3199122	3199562	3199122	3199457	284748	preprotein translocase subunit YajC
YPDSF_2790				PFchrom6:3162999-3163292	9	1			3162999	3163292	3162999	3163271	779266	transcriptional regulator HU subunit beta
YPDSF_2626				PFchrom1:2975314-2976132	9	1			2975314	2976132	2975332	2976132	111469	glucosamine-6-phosphate deaminase
YPDSF_2548				PFchrom6:2898102-2899115	9	1			2898102	2899115	2898102	2899106	131146	6-phosphogluconolactonase
YPDSF_2453				PFchrom5:2791283-2792794	9	1			2791283	2792794	2791283	2792791	186178	bacteriophage tail sheath protein
YPDSF_2295				PFchrom5:2610413-2611174	9	1			2610413	2611174	2610413	2611165	128054	3-deoxy-manno-octulosonate cytidylyltransferase
YPDSF_2244				PFchrom3:2542041-2542856	9	1			2542041	2542856	2542053	2542856	132322	inositol monophosphatase
YPDSF_2169				PFchrom1:2446534-2447022	9	1			2446534	2447022	2446552	2447022	107505	thioredoxin-dependent thiol peroxidase
YPDSF_2158				PFchrom3:2436300-2437490	9	1			2436300	2437490	2436363	2437490	104453	succinyl-diaminopimelate desuccinylase
YPDSF_2101				PFchrom3:2368974-2369267	9	1			2368974	2369267	2369010	2369267	522378	phosphohistidinoprotein-hexose phosphotransferase component of PTS system (Hpr)
YPDSF_2097				PFchrom4:2363314-2365329	9	1			2363314	2365329	2363314	2365326	75120.8	NAD-dependent DNA ligase LigA
YPDSF_2010				PFchrom4:2268814-2269830	9	1			2268814	2269830	2268814	2269746	199566	N5-glutamine S-adenosyl-L-methionine-dependent methyltransferase
YPDSF_1913				PFchrom4:2163019-2163939	9	1			2163019	2163939	2163019	2163936	50479	sugar binding protein precursor
YPDSF_1850				PFchrom5:2085929-2086885	9	1			2085929	2086885	2085929	2086879	105342	3-oxoacyl-(acyl carrier protein) synthase III
YPDSF_1742				PFchrom4:1962247-1963140	9	1			1962247	1963140	1962247	1963128	131239	heat shock protein HtpX
YPDSF_1554				PFchrom6:1750320-1751327	9	1			1750320	1751327	1750320	1751318	153611	signal peptidase I
YPDSF_1481				PFchrom2:1668902-1670206	9	1			1668902	1670206	1668932	1670206	105214	molybdopterin biosynthesis protein MoeA
YPDSF_1452				PFchrom4:1632829-1633545	9	1			1632829	1633545	1632829	1633470	280051	uridine kinase
YPDSF_1431				PFchrom1:1605679-1606305	9	1			1605679	1606305	1605715	1606305	100087	imidazole glycerol phosphate synthase subunit HisH
YPDSF_1416				PFchrom4:1588666-1589013	9	1			1588666	1589013	1588666	1588983	146557	hypothetical protein YPDSF_1416
YPDSF_1184				PFchrom4:1335193-1336233	9	1			1335193	1336233	1335193	1336200	88603	glutaminase
YPDSF_1160				PFchrom5:1304186-1305253	9	1			1304186	1305253	1304186	1305238	38027.2	arginine succinyltransferase
YPDSF_1082				PFchrom6:1221492-1222085	9	1			1221492	1222085	1221492	1222076	323578	ribosomal-protein-S5-alanine N-acetyltransferase
YPDSF_0971				PFchrom5:1102385-1103014	9	1			1102385	1103014	1102385	1102936	89701.5	hypothetical protein YPDSF_0971
YPDSF_0929				PFchrom1:1057360-1058646	9	1			1057360	1058646	1057456	1058646	94814.2	tryptophan synthase subunit beta
YPDSF_0849				PFchrom4:963571-965364	9	1			963571	965364	963571	965238	219322	acetolactate synthase catalytic subunit
YPDSF_0708				PFchrom5:800006-800884	9	1			800006	800884	800006	800881	82251.8	hypothetical protein YPDSF_0708
YPDSF_0625				PFchrom3:704244-704960	9	1			704244	704960	704244	704960	198710	thiol:disulfide interchange protein DsbC
YPDSF_0596				PFchrom2:673052-673894	9	1			673052	673894	673094	673894	187030	hypothetical protein YPDSF_0596
YPDSF_0429				PFchrom4:485047-485274	9	1			485047	485274	485047	485262	607025	30S ribosomal protein S21
YPDSF_0303				PFchrom4:345283-346959	9	1			345283	346959	345283	346950	119676	trehalose-6-phosphate hydrolase
YPDSF_0152				PFchrom2:157355-158689	9	1			157355	158689	157358	158689	945609	preprotein translocase subunit SecY
YPDSF_0038				PFchrom1:45721-46686	9	1			45721	46686	45757	46686	149802	formate dehydrogenase accessory protein FdhE
YPDSF_4012				PFpCD2:57344-57652	8	1			57344	57652	57353	57652	2.03896e+06	hypothetical protein YPDSF_4012
YPDSF_3968				PFpCD4:23092-23568	8	1			23092	23568	23092	23505	586682	hypothetical protein YPDSF_3968
YPDSF_3881				PFchrom1:4451188-4452267	8	1			4451188	4452267	4451188	4452267	135074	nitrogen regulation protein NR(II)
YPDSF_3878				PFchrom4:4446259-4446876	8	1			4446259	4446876	4446259	4446849	145652	phosphatase
YPDSF_3861				PFchrom6:4425870-4426607	8	1			4425870	4426607	4425870	4426586	211126	ribonuclease PH
YPDSF_3858				PFchrom2:4423727-4424203	8	1			4423727	4424203	4423745	4424203	200791	deoxyuridine 5'-triphosphate nucleotidohydrolase
YPDSF_3855				PFchrom5:4421189-4421446	8	1			4421189	4421446	4421189	4421425	733747	50S ribosomal protein L28
YPDSF_3798				PFchrom2:4367840-4368961	8	1			4367840	4368961	4367957	4368961	148540	DNA-binding transcriptional regulator CytR
YPDSF_3781				PFchrom1:4347829-4349292	8	1			4347829	4349292	4347838	4349292	110898	xylulose kinase
YPDSF_3613				PFchrom4:4152430-4153473	8	1			4152430	4153473	4152430	4153407	91060.8	lysyl-tRNA synthetase
YPDSF_3544				PFchrom5:4075106-4075630	8	1			4075106	4075630	4075106	4075516	191665	ribosome-binding factor A
YPDSF_3486				PFchrom6:3999567-3999896	8	1			3999567	3999896	3999567	3999893	273083	thioredoxin 1
YPDSF_3440				PFchrom2:3944975-3945511	8	1			3944975	3945511	3944984	3945511	286088	hypothetical protein YPDSF_3440
YPDSF_3398				PFchrom6:3899466-3900224	8	1			3899466	3900224	3899466	3900221	173002	ubiquinone/menaquinone biosynthesis methyltransferase
YPDSF_3380				PFchrom6:3874338-3875315	8	1			3874338	3875315	3874338	3875297	60985.5	biotin--protein ligase
YPDSF_3212				PFchrom6:3659730-3660863	8	1			3659730	3660863	3659730	3660812	62106.6	lipoprotein
YPDSF_3190				PFchrom5:3632315-3633607	8	1			3632315	3633607	3632315	3633586	114714	nicotinamide-nucleotide adenylyltransferase
YPDSF_3153				PFchrom6:3588114-3588989	8	1			3588114	3588989	3588114	3588935	102359	dihydrodipicolinate reductase
YPDSF_3141				PFchrom3:3575682-3576695	8	1			3575682	3576695	3575691	3576695	166648	4-hydroxythreonine-4-phosphate dehydrogenase
YPDSF_3087				PFchrom5:3499946-3501058	8	1			3499946	3501058	3499946	3501016	67218.1	undecaprenyldiphospho-muramoylpentapeptide beta-N- acetylglucosaminyltransferase
YPDSF_3081				PFchrom5:3493064-3494023	8	1			3493064	3494023	3493064	3493999	369839	UDP-3-O-
YPDSF_3067				PFchrom2:3479450-3480019	8	1			3479450	3480019	3479471	3480019	746761	16S rRNA-processing protein RimM
YPDSF_3028				PFchrom6:3435327-3436259	8	1			3435327	3436259	3435327	3436208	73746.6	putative L-xylulose 5-phosphate 3-epimerase
YPDSF_3027				PFchrom5:3433820-3435334	8	1			3433820	3435334	3433820	3435316	114588	L-xylulose kinase
YPDSF_3005				PFchrom3:3409530-3410537	8	1			3409530	3410537	3409539	3410537	508477	RNA polymerase sigma factor RpoS
YPDSF_2974				PFchrom4:3376438-3377169	8	1			3376438	3377169	3376438	3377139	240846	5'-methylthioadenosine/S-adenosylhomocysteine nucleosidase
YPDSF_2913				PFchrom5:3309869-3310933	8	1			3309869	3310933	3309869	3310846	103869	23S rRNA pseudouridine synthase D
YPDSF_2812				PFchrom1:3186733-3188604	8	1			3186733	3188604	3186745	3188604	113793	1-deoxy-D-xylulose-5-phosphate synthase
YPDSF_2759				PFchrom4:3127096-3129090	8	1			3127096	3129090	3127096	3129072	108350	DNA polymerase III subunits gamma and tau
YPDSF_2734				PFchrom6:3100455-3101768	8	1			3100455	3101768	3100455	3101759	205204	inosine-guanosine kinase
YPDSF_2708				PFchrom2:3074837-3075718	8	1			3074837	3075718	3074852	3075718	146409	bifunctional 5,10-methylene-tetrahydrofolate dehydrogenase/ 5,10-methylene-tetrahydrofolate cyclohydrolase
YPDSF_2641				PFchrom2:2993369-2994118	8	1			2993369	2994118	2993393	2994118	120800	glutamate/aspartate transport ATP-binding protein
YPDSF_2620				PFchrom3:2965005-2965457	8	1			2965005	2965457	2965011	2965457	234890	ferric uptake regulator
YPDSF_2619				PFchrom3:2964102-2964644	8	1			2964102	2964644	2964117	2964644	198756	flavodoxin FldA
YPDSF_2575				PFchrom4:2923399-2924088	8	1			2923399	2924088	2923399	2924085	275360	colicin uptake protein TolQ
YPDSF_2558				PFchrom3:2907243-2908271	8	1			2907243	2908271	2907255	2908271	151137	UDP-galactose-4-epimerase
YPDSF_2508				PFchrom5:2856674-2858026	8	1			2856674	2858026	2856674	2857942	87221	substrate-binding periplasmic transport protein
YPDSF_2478				PFchrom3:2821650-2822387	8	1			2821650	2822387	2821659	2822387	111359	3-demethylubiquinone-9 3-methyltransferase
YPDSF_2434				PFchrom3:2774175-2775998	8	1			2774175	2775998	2774202	2775998	92538.5	membrane protein
YPDSF_2340				PFchrom1:2672338-2673432	8	1			2672338	2673432	2672377	2673432	112861	L-threonine aldolase
YPDSF_2332				PFchrom4:2661859-2662989	8	1			2661859	2662989	2661859	2662971	150051	macrolide transporter subunit MacA
YPDSF_2320				PFchrom5:2647772-2648266	8	1			2647772	2648266	2647772	2648266	155977	leucine-responsive transcriptional regulator
YPDSF_2302				PFchrom5:2619842-2620183	8	1			2619842	2620183	2619842	2620126	674875	integration host factor subunit beta
YPDSF_2258				PFchrom6:2557275-2558687	8	1			2557275	2558687	2557275	2558612	188105	two-component system response regulator
YPDSF_2225				PFchrom6:2516307-2517347	8	1			2516307	2517347	2516307	2517344	127529	hypothetical protein YPDSF_2225
YPDSF_2179				PFchrom1:2456218-2456886	8	1			2456218	2456886	2456248	2456886	210356	phosphoribosylglycinamide formyltransferase
YPDSF_2146				PFchrom3:2420709-2421383	8	1			2420709	2421383	2420754	2421383	50987.8	nitrate/nitrite response regulator protein NarP
YPDSF_2130				PFchrom4:2403787-2404812	8	1			2403787	2404812	2403787	2404686	119976	hypothetical protein YPDSF_2130
YPDSF_2083				PFchrom1:2349379-2350692	8	1			2349379	2350692	2349445	2350692	149009	hypothetical protein YPDSF_2083
YPDSF_1962				PFchrom5:2216783-2217361	8	1			2216783	2217361	2216783	2217346	303036	NADH dehydrogenase subunit E
YPDSF_1879				PFchrom4:2114263-2115228	8	1			2114263	2115228	2114263	2115213	105362	hypothetical protein YPDSF_1879
YPDSF_1852				PFchrom5:2087954-2088133	8	1			2087954	2088133	2087954	2088121	2.48608e+06	50S ribosomal protein L32
YPDSF_1847				PFchrom6:2083824-2084180	8	1			2083824	2084180	2083824	2084060	1.1027e+06	acyl carrier protein
YPDSF_1671				PFchrom3:1872387-1875158	8	1			1872387	1875158	1872477	1875158	66657.1	PII uridylyl-transferase
YPDSF_1664				PFchrom6:1866444-1867679	8	1			1866444	1867679	1866444	1867640	132364	1-deoxy-D-xylulose 5-phosphate reductoisomerase
YPDSF_1653				PFchrom6:1852209-1855736	8	1			1852209	1855736	1852209	1855724	245245	DNA polymerase III subunit alpha
YPDSF_1552				PFchrom4:1748380-1749291	8	1			1748380	1749291	1748380	1749291	111084	GTP-binding protein Era
YPDSF_1429				PFchrom3:1603494-1604651	8	1			1603494	1604651	1603503	1604651	122115	histidinol-phosphate aminotransferase
YPDSF_1352				PFchrom1:1517776-1519152	8	1			1517776	1519152	1517788	1519152	171945	L-serine dehydratase
YPDSF_1281				PFchrom6:1445328-1446362	8	1			1445328	1446362	1445328	1446320	57707.8	D-cysteine desulfhydrase
YPDSF_1199				PFchrom2:1352132-1352845	8	1			1352132	1352845	1352213	1352845	131055	two-component response regulator
YPDSF_1126				PFchrom1:1262476-1263582	8	1			1262476	1263582	1262509	1263582	41544.8	hypothetical protein YPDSF_1126
YPDSF_1072				PFchrom3:1205052-1205903	8	1			1205052	1205903	1205100	1205903	244135	hypothetical protein YPDSF_1072
YPDSF_1055				PFchrom6:1185858-1186505	8	1			1185858	1186505	1185858	1186499	169158	keto-hydroxyglutarate-aldolase/keto-deoxy-phosphogluconate aldolase
YPDSF_0951				PFchrom6:1074720-1075748	8	1			1074720	1075748	1074720	1075721	106383	oligopeptide transporter ATP-binding component
YPDSF_0720				PFchrom2:811241-811597	8	1			811241	811597	811241	811597	3.21389e+06	50S ribosomal protein L20
YPDSF_0594				PFchrom1:671176-672045	8	1			671176	672045	671176	672045	97558.1	membrane protein
YPDSF_0457				PFchrom3:515730-517250	8	1			515730	517250	515826	517250	96700.4	repressor protein for FtsI
YPDSF_0332				PFchrom5:370655-371116	8	1			370655	371116	370655	371059	226206	cytochrome d ubiquinol oxidase subunit III
YPDSF_0325				PFchrom2:364163-364786	8	1			364163	364786	364163	364786	99563.9	hypothetical protein YPDSF_0325
YPDSF_0322				PFchrom3:361764-362588	8	1			361764	362588	361770	362588	142945	putative ABC transporter ATP-binding protein YrbF
YPDSF_0304				PFchrom5:347045-348529	8	1			347045	348529	347045	348460	81646.5	trehalose(maltose)-specific PTS system components IIBC
YPDSF_0209				PFchrom1:228229-231765	8	1			228229	231765	228232	231765	68892.5	hypothetical protein YPDSF_0209
YPDSF_0146				PFchrom1:154327-154875	8	1			154327	154875	154570	154875	3.12861e+06	30S ribosomal protein S14
YPDSF_0079				PFchrom3:94542-95654	8	1			94542	95654	94566	95654	183936	3-dehydroquinate synthase
YPDSF_0059				PFchrom4:70468-72834	8	1			70468	72834	70468	72783	145492	ferrous iron transport protein B
YPDSF_0048				PFchrom5:57176-57943	8	1			57176	57943	57176	57934	191810	DNA-binding transcriptional repressor GlpR
YPDSF_4137				PFpMT6:123388-124401	7	1			123388	124401	123388	124329	169990	hypothetical protein YPDSF_4137
YPDSF_4024				PFpCD3:68679-69833	7	1			68679	69833	68913	69833	47994.5	hypothetical protein YPDSF_4024
YPDSF_3987				PFpCD1:38884-39402	7	1			38884	39402	38896	39402	847236	yopB/yopD chaperone
YPDSF_3922				PFchrom1:4502434-4503177	7	1			4502434	4503177	4502455	4503177	110350	transcriptional regulator PhoU
YPDSF_3873				PFchrom5:4441766-4442704	7	1			4441766	4442704	4441766	4442689	203369	hypothetical protein YPDSF_3873
YPDSF_3840				PFchrom5:4406828-4407283	7	1			4406828	4407283	4406828	4407262	206203	hypothetical protein YPDSF_3840
YPDSF_3800				PFchrom1:4369900-4370496	7	1			4369900	4370496	4369972	4370496	190242	ATP-dependent protease peptidase subunit
YPDSF_3657				PFchrom6:4201944-4202597	7	1			4201944	4202597	4201944	4202552	83806.9	LexA repressor
YPDSF_3656				PFchrom3:4201236-4201763	7	1			4201236	4201763	4201251	4201763	50980.1	zinc uptake transcriptional repressor
YPDSF_3611				PFchrom2:4148024-4148926	7	1			4148024	4148926	4148045	4148926	142804	phosphatidylserine decarboxylase
YPDSF_3593				PFchrom5:4126478-4127254	7	1			4126478	4127254	4126478	4127218	125932	23S rRNA (guanosine-2'-O-)-methyltransferase
YPDSF_3586				PFchrom5:4119827-4120072	7	1			4119827	4120072	4119827	4120054	624707	30S ribosomal protein S18
YPDSF_3379				PFchrom2:3873278-3874303	7	1			3873278	3874303	3873353	3874303	124400	pantothenate kinase
YPDSF_3357				PFchrom5:3843896-3845482	7	1			3843896	3845482	3843896	3845395	118315	insulinase family protease
YPDSF_3216				PFchrom4:3664696-3666342	7	1			3664696	3666342	3664696	3666288	169922	autoinducer-2 (AI-2) kinase
YPDSF_3186				PFchrom3:3628593-3629123	7	1			3628593	3629123	3628626	3629123	152568	lipoprotein
YPDSF_3185				PFchrom1:3627304-3628611	7	1			3627304	3628611	3627310	3628611	88267.8	hypothetical protein YPDSF_3185
YPDSF_3135				PFchrom6:3566757-3567824	7	1			3566757	3567824	3566757	3567755	109283	hypothetical protein YPDSF_3135
YPDSF_3124				PFchrom6:3551595-3552299	7	1			3551595	3552299	3551595	3552212	143446	hypothetical protein YPDSF_3124
YPDSF_3106				PFchrom2:3524114-3525691	7	1			3524114	3525691	3524129	3525691	53997.8	2-isopropylmalate synthase
YPDSF_3053				PFchrom3:3465072-3465713	7	1			3465072	3465713	3465225	3465713	70973.9	competence damage-inducible protein A
YPDSF_2975				PFchrom3:3377421-3378953	7	1			3377421	3378953	3377433	3378953	39710.2	deoxyguanosinetriphosphate triphosphohydrolase
YPDSF_2918				PFchrom5:3314765-3315898	7	1			3314765	3315898	3314765	3315886	123772	bifunctional chorismate mutase/prephenate dehydrogenase
YPDSF_2854				PFchrom6:3233202-3233726	7	1			3233202	3233726	3233202	3233660	343055	xanthine-guanine phosphoribosyltransferase
YPDSF_2826				PFchrom6:3199569-3200747	7	1			3199569	3200747	3199569	3200693	155001	queuine tRNA-ribosyltransferase
YPDSF_2816				PFchrom5:3191162-3191605	7	1			3191162	3191605	3191162	3191578	183002	transcription antitermination protein NusB
YPDSF_2760				PFchrom5:3129728-3130321	7	1			3129728	3130321	3129728	3130291	155428	adenine phosphoribosyltransferase
YPDSF_2659				PFchrom4:3011242-3011496	7	1			3011242	3011496	3011242	3011451	724594	cold shock protein CspE
YPDSF_2629				PFchrom3:2978610-2979365	7	1			2978610	2979365	2978613	2979365	182112	UMP phosphatase
YPDSF_2591				PFchrom3:2941833-2942753	7	1			2941833	2942753	2941872	2942753	142911	inorganic polyphosphate/ATP-NAD kinase
YPDSF_2485				PFchrom6:2830602-2831153	7	1			2830602	2831153	2830602	2831144	85085	hypothetical protein YPDSF_2485
YPDSF_2469				PFchrom3:2806914-2808110	7	1			2806914	2808110	2806944	2808110	121606	beta-lactam binding protein AmpH
YPDSF_2369				PFchrom1:2697661-2697960	7	1			2697661	2697960	2697697	2697960	148655	glutaredoxin 1
YPDSF_2292				PFchrom6:2606262-2607605	7	1			2606262	2607605	2606262	2607584	149141	condesin subunit F
YPDSF_2180				PFchrom1:2457106-2457660	7	1			2457106	2457660	2457115	2457660	131104	spermidine acetyltransferase
YPDSF_2016				PFchrom1:2276617-2277900	7	1			2276617	2277900	2276635	2277900	252412	long-chain fatty acid outer membrane transporter
YPDSF_1863				PFchrom3:2099391-2100539	7	1			2099391	2100539	2099424	2100539	52799.1	N-methyltryptophan oxidase
YPDSF_1836				PFchrom4:2072665-2073033	7	1			2072665	2073033	2072665	2073018	259474	purine nucleoside phosphoramidase
YPDSF_1810				PFchrom2:2045021-2046247	7	1			2045021	2046247	2045132	2046247	91869.4	tRNA-specific 2-thiouridylase MnmA
YPDSF_1724				PFchrom2:1939229-1940101	7	1			1939229	1940101	1939295	1940101	94428.2	2-deoxy-D-gluconate 3-dehydrogenase
YPDSF_1674				PFchrom5:1876760-1877236	7	1			1876760	1877236	1876760	1877209	130588	flavodoxin
YPDSF_1670				PFchrom1:1871587-1872417	7	1			1871587	1872417	1871626	1872417	228600	methionine aminopeptidase
YPDSF_1558				PFchrom5:1754954-1755991	7	1			1754954	1755991	1754954	1755910	168811	periplasmic negative regulator of sigmaE
YPDSF_1531				PFchrom6:1727973-1728392	7	1			1727973	1728392	1727973	1728389	124336	hypothetical protein YPDSF_1531
YPDSF_1426				PFchrom4:1599733-1600590	7	1			1599733	1600590	1599733	1600560	69030.4	hypothetical protein YPDSF_1426
YPDSF_1401				PFchrom5:1568921-1569520	7	1			1568921	1569520	1568921	1569460	53086.5	hypothetical protein YPDSF_1401
YPDSF_1377				PFchrom4:1544095-1544346	7	1			1544095	1544346	1544095	1544304	1.26823e+06	cold shock-like protein CspC
YPDSF_1270				PFchrom5:1433153-1434319	7	1			1433153	1434319	1433153	1434283	54480.1	hypothetical protein YPDSF_1270
YPDSF_1067				PFchrom4:1199545-1200306	7	1			1199545	1200306	1199545	1200288	206098	hypothetical protein YPDSF_1067
YPDSF_0986				PFchrom5:1119506-1120861	7	1			1119506	1120861	1119506	1120810	175075	D-amino acid dehydrogenase small subunit
YPDSF_0960				PFchrom6:1088520-1089914	7	1			1088520	1089914	1088520	1089866	48464	nucleotide sugar dehydrogenase
YPDSF_0923				PFchrom4:1050724-1051353	7	1			1050724	1051353	1050724	1051344	80767.4	hypothetical protein YPDSF_0923
YPDSF_0757				PFchrom6:857337-858527	7	1			857337	858527	857337	858488	209633	cyclopropane fatty acyl phospholipid synthase
YPDSF_0728				PFchrom3:819528-820718	7	1			819528	820718	819564	820718	130283	UDP-4-amino-4-deoxy-L-arabinose--oxoglutarate aminotransferase
YPDSF_0624				PFchrom3:703290-704213	7	1			703290	704213	703314	704213	115009	site-specific tyrosine recombinase XerD
YPDSF_0598				PFchrom2:675089-675811	7	1			675089	675811	675155	675811	193539	ribose-5-phosphate isomerase A
YPDSF_0560				PFchrom5:629084-630187	7	1			629084	630187	629084	630172	142410	murein transglycosylase C
YPDSF_0450				PFchrom2:508580-510493	7	1			508580	510493	508598	510493	90573.6	DNA topoisomerase IV subunit B
YPDSF_0320				PFchrom4:359434-360513	7	1			359434	360513	359434	360507	172676	D-arabinose 5-phosphate isomerase
YPDSF_0308				PFchrom6:351357-351893	7	1			351357	351893	351357	351824	202862	aspartate carbamoyltransferase regulatory subunit
YPDSF_0260				PFchrom5:289007-289327	7	1			289007	289327	289007	289303	303560	DNA-binding protein Fis
YPDSF_0253				PFchrom5:282158-282640	7	1			282158	282640	282158	282625	212774	outer membrane lipoprotein
YPDSF_0203				PFchrom3:220548-221957	7	1			220548	221957	220611	221957	96452.9	hypothetical protein YPDSF_0203
YPDSF_0164				PFchrom6:167454-167972	7	1			167454	167972	167454	167966	330422	peptide deformylase
YPDSF_0163				PFchrom6:166482-167453	7	1			166482	167453	166482	167429	225906	methionyl-tRNA formyltransferase
YPDSF_0161				PFchrom5:163667-165067	7	1			163667	165067	163667	165043	54936.2	potassium transporter peripheral membrane component
YPDSF_0135				PFchrom1:149746-150060	7	1			149746	150060	149758	150060	1.36343e+06	50S ribosomal protein L23
YPDSF_0121				PFchrom3:139815-140552	7	1			139815	140552	139830	140552	131224	DNA-binding protein
YPDSF_0057				PFchrom3:69711-70037	7	1			69711	70037	69768	70037	159238	hypothetical protein YPDSF_0057
YPDSF_0054				PFchrom4:67399-67983	7	1			67399	67983	67399	67974	335554	putative DNA uptake protein
YPDSF_0022				PFchrom1:25525-26466	7	1			25525	26466	25552	26466	177130	glycyl-tRNA synthetase subunit alpha
YPDSF_4140				PFpMT1:125974-127275	6	1			125974	127275	126070	127275	121622	partitioning protein A
YPDSF_4089				PFpMT3:61173-61745	6	1			61173	61745	61182	61745	972556	hypothetical protein YPDSF_4089
YPDSF_4014				PFpCD1:58612-59037	6	1			58612	59037	58645	59037	534872	yopE chaperone
YPDSF_4011				PFpCD1:57085-57360	6	1			57085	57360	57118	57360	2.02023e+06	hypothetical protein YPDSF_4011
YPDSF_4009				PFpCD2:54962-55945	6	1			54962	55945	54980	55945	147789	plasmid-partitioning protein
YPDSF_3977				PFpCD6:31329-32669	6	1			31329	32669	31329	32648	409105	type III secretion system ATPase
YPDSF_3908				PFchrom1:4487197-4488060	6	1			4487197	4488060	4487236	4488060	247254	F0F1 ATP synthase subunit A
YPDSF_3849				PFchrom3:4416156-4417166	6	1			4416156	4417166	4416201	4417166	135380	ADP-heptose:LPS heptosyl transferase I
YPDSF_3841				PFchrom2:4407644-4409206	6	1			4407644	4409206	4407659	4409206	114136	phosphoglyceromutase
YPDSF_3836				PFchrom4:4403791-4404636	6	1			4403791	4404636	4403791	4404612	216399	serine acetyltransferase
YPDSF_3831				PFchrom5:4399145-4399642	6	1			4399145	4399642	4399145	4399633	93959	periplasmic stress adaptor protein CpxP
YPDSF_3811				PFchrom5:4379897-4380148	6	1			4379897	4380148	4379897	4380136	172164	hypothetical protein YPDSF_3811
YPDSF_3803				PFchrom3:4373109-4373678	6	1			4373109	4373678	4373193	4373678	232987	ribonuclease activity regulator protein RraA
YPDSF_3799				PFchrom1:4368985-4369872	6	1			4368985	4369872	4369027	4369872	203051	cell division protein FtsN
YPDSF_3791				PFchrom6:4359291-4361765	6	1			4359291	4361765	4359291	4361726	96241.2	bifunctional aspartate kinase II/homoserine dehydrogenase II
YPDSF_3730				PFchrom5:4289909-4290508	6	1			4289909	4290508	4289909	4290499	126538	hypothetical protein YPDSF_3730
YPDSF_3602				PFchrom4:4136971-4137915	6	1			4136971	4137915	4136971	4137912	240350	tRNA delta(2)-isopentenylpyrophosphate transferase
YPDSF_3573				PFchrom4:4106722-4108470	6	1			4106722	4108470	4106722	4108458	124819	hypothetical protein YPDSF_3573
YPDSF_3550				PFchrom4:4082686-4083540	6	1			4082686	4083540	4082686	4083519	244230	dihydropteroate synthase
YPDSF_3482				PFchrom4:3993637-3994872	6	1			3993637	3994872	3993637	3994821	197033	UDP-N-acetylglucosamine 2-epimerase
YPDSF_3480				PFchrom6:3991314-3992399	6	1			3991314	3992399	3991314	3992387	169994	dTDP-D-glucose-4,6-dehydratase
YPDSF_3451				PFchrom5:3958535-3959434	6	1			3958535	3959434	3958535	3959413	178984	phospholipase A
YPDSF_3306				PFchrom6:3770883-3772949	6	1			3770883	3772949	3770883	3772871	198507	glycogen debranching enzyme
YPDSF_3191				PFchrom4:3633745-3635136	6	1			3633745	3635136	3633745	3635127	143763	DNA repair protein RadA
YPDSF_3171				PFchrom2:3609356-3610141	6	1			3609356	3610141	3609362	3610141	58476.5	hypothetical protein YPDSF_3171
YPDSF_3101				PFchrom5:3515573-3516148	6	1			3515573	3516148	3515573	3516067	94592.4	acetolactate synthase 3 regulatory subunit
YPDSF_3077				PFchrom4:3488338-3488736	6	1			3488338	3488736	3488338	3488724	216735	nucleoside triphosphate pyrophosphohydrolase
YPDSF_3000				PFchrom1:3405457-3405957	6	1			3405457	3405957	3405469	3405957	269951	2-C-methyl-D-erythritol 2,4-cyclodiphosphate synthase
YPDSF_2949				PFchrom2:3349826-3350767	6	1			3349826	3350767	3349841	3350767	102654	ABC transporter, ATP-binding protein
YPDSF_2819				PFchrom6:3193464-3193934	6	1			3193464	3193934	3193464	3193913	167073	transcriptional regulator NrdR
YPDSF_2818				PFchrom4:3192205-3193329	6	1			3192205	3193329	3192205	3193314	137370	bifunctional diaminohydroxyphosphoribosylaminopyrimidine deaminase/5-amino-6-(5-phosphoribosylamino)uracil reductase
YPDSF_2811				PFchrom2:3185639-3186589	6	1			3185639	3186589	3185669	3186589	149165	geranyltranstransferase
YPDSF_2747				PFchrom5:3115130-3116413	6	1			3115130	3116413	3115130	3116413	37032.8	hypothetical protein YPDSF_2747
YPDSF_2702				PFchrom4:3067666-3069486	6	1			3067666	3069486	3067666	3069429	123431	hypothetical protein YPDSF_2702
YPDSF_2647				PFchrom2:3000086-3000439	6	1			3000086	3000439	3000122	3000439	174134	hypothetical protein YPDSF_2647
YPDSF_2573				PFchrom4:2921680-2922897	6	1			2921680	2922897	2921680	2922861	112369	cell envelope integrity inner membrane protein TolA
YPDSF_2569				PFchrom6:2916828-2917892	6	1			2916828	2917892	2916828	2917889	66743.8	quinolinate synthetase
YPDSF_2501				PFchrom1:2848759-2849619	6	1			2848759	2849619	2848765	2849619	116580	sulfurtransferase
YPDSF_2300				PFchrom6:2615220-2617007	6	1			2615220	2617007	2615220	2616968	165636	lipid transporter ATP-binding/permease protein
YPDSF_2260				PFchrom4:2559661-2561124	6	1			2559661	2561124	2559661	2561097	105281	two-component system sensor kinase
YPDSF_2256				PFchrom4:2555140-2555535	6	1			2555140	2555535	2555140	2555478	138747	nitrogen regulatory protein P-II 1
YPDSF_2227				PFchrom4:2518237-2519460	6	1			2518237	2519460	2518237	2519433	168270	hypothetical protein YPDSF_2227
YPDSF_2152				PFchrom5:2428853-2430562	6	1			2428853	2430562	2428853	2430526	54480.8	sulfatase
YPDSF_2087				PFchrom3:2353485-2354504	6	1			2353485	2354504	2353515	2354504	52385.5	ion channel protein
YPDSF_2084				PFchrom6:2350770-2351765	6	1			2350770	2351765	2350770	2351741	131352	glucokinase
YPDSF_1971				PFchrom6:2228277-2228804	6	1			2228277	2228804	2228277	2228771	125570	hypothetical protein YPDSF_1971
YPDSF_1853				PFchrom5:2088134-2088670	6	1			2088134	2088670	2088134	2088658	1.93594e+06	hypothetical protein YPDSF_1853
YPDSF_1842				PFchrom4:2078686-2079333	6	1			2078686	2079333	2078686	2079324	159170	thymidylate kinase
YPDSF_1764				PFchrom5:1988312-1990534	6	1			1988312	1990534	1988312	1990522	144712	hypothetical protein YPDSF_1764
YPDSF_1744				PFchrom6:1965675-1966400	6	1			1965675	1966400	1965675	1966388	294889	putative solute/DNA competence effector
YPDSF_1574				PFchrom4:1770559-1771320	6	1			1770559	1771320	1770559	1771305	62755.5	putative hydrolase-oxidase
YPDSF_1573				PFchrom4:1769395-1769958	6	1			1769395	1769958	1769395	1769940	306688	hypothetical protein YPDSF_1573
YPDSF_1553				PFchrom6:1749288-1749971	6	1			1749288	1749971	1749288	1749968	132514	ribonuclease III
YPDSF_1472				PFchrom4:1656952-1657683	6	1			1656952	1657683	1656952	1657656	102672	GTP cyclohydrolase I
YPDSF_1437				PFchrom5:1611386-1612324	6	1			1611386	1612324	1611386	1612276	68762.9	UTP-glucose-1-phosphate uridylyltransferase
YPDSF_1129				PFchrom2:1266179-1267153	6	1			1266179	1267153	1266203	1267153	65419.6	hypothetical protein YPDSF_1129
YPDSF_0988				PFchrom6:1123029-1123775	6	1			1123029	1123775	1123029	1123748	119533	fatty acid metabolism regulator
YPDSF_0979				PFchrom5:1110239-1111117	6	1			1110239	1111117	1110239	1111009	171173	hypothetical protein YPDSF_0979
YPDSF_0978				PFchrom2:1109270-1110166	6	1			1109270	1110166	1109291	1110166	90678	hypothetical protein YPDSF_0978
YPDSF_0919				PFchrom6:1046634-1047695	6	1			1046634	1047695	1046634	1047665	52770.8	putative periplasmic protease
YPDSF_0900				PFchrom1:1025848-1027989	6	1			1025848	1027989	1025923	1027989	125541	carbon starvation protein A
YPDSF_0823				PFchrom5:929948-930562	6	1			929948	930562	929948	930553	106648	azoreductase
YPDSF_0790				PFchrom6:895431-896495	6	1			895431	896495	895431	896459	67166.8	phage shock protein operon transcriptional activator
YPDSF_0745				PFchrom2:842171-843682	6	1			842171	843682	842171	843682	157707	cysteine desulfurase activator complex subunit SufB
YPDSF_0726				PFchrom2:817865-818431	6	1			817865	818431	817877	818431	92019.8	putative glutathione peroxidase
YPDSF_0683				PFchrom4:769099-769923	6	1			769099	769923	769099	769875	54256.6	DeoR family regulatory protein
YPDSF_0626				PFchrom3:704961-706700	6	1			704961	706700	704967	706700	121619	ssDNA exonuclease RecJ
YPDSF_0597				PFchrom6:673905-674879	6	1			673905	674879	673905	674813	102562	chromosome replication initiation inhibitor protein
YPDSF_0573				PFchrom4:648136-648966	6	1			648136	648966	648136	648957	140649	pyrroline-5-carboxylate reductase
YPDSF_0455				PFchrom2:514907-515647	6	1			514907	515647	514916	515647	110520	acyltransferase
YPDSF_0449				PFchrom3:507894-508496	6	1			507894	508496	507915	508496	132427	esterase YqiA
YPDSF_0384				PFchrom5:428189-428827	6	1			428189	428827	428189	428827	79875.5	tellurium resistance protein
YPDSF_0339				PFchrom6:376173-377600	6	1			376173	377600	376173	377591	85751.2	glutamate synthase subunit beta
YPDSF_0324				PFchrom2:363575-364150	6	1			363575	364150	363593	364150	184030	hypothetical protein YPDSF_0324
YPDSF_0273				PFchrom2:304355-305353	6	1			304355	305353	304358	305353	138108	rod shape-determining protein MreC
YPDSF_0270				PFchrom5:299483-300490	6	1			299483	300490	299483	300460	131823	zinc-binding dehydrogenase
YPDSF_0188				PFchrom1:206263-207375	6	1			206263	207375	206266	207375	60642.6	maltose/maltodextrin transporter ATP-binding protein
YPDSF_0149				PFchrom3:155850-156212	6	1			155850	156212	155859	156212	2316169	50S ribosomal protein L18
YPDSF_0125				PFchrom1:141697-142131	6	1			141697	142131	141757	142131	1.25144e+06	30S ribosomal protein S12
YPDSF_0066				PFchrom6:81225-82115	6	1			81225	82115	81225	82106	251701	Hsp33-like chaperonin
YPDSF_0025				PFchrom3:30378-32318	6	1			30378	32318	30387	32318	94569.5	PTS system, mannitol-specific IIABC component
YPDSF_0019				PFchrom5:23183-23851	6	1			23183	23851	23183	23842	123094	putative outer membrane lipoprotein
YPDSF_3979				PFpCD3:33660-33986	5	1			33660	33986	33708	33986	681183	Yop secretion and targeting protein
YPDSF_3975				PFpCD5:29501-30937	5	1			29501	30937	29501	30868	351140	type III secretion protein
YPDSF_3906				PFchrom1:4485433-4486146	5	1			4485433	4486146	4485526	4486146	63483.1	16S rRNA methyltransferase GidB
YPDSF_3848				PFchrom1:4415107-4416201	5	1			4415107	4416201	4415137	4416201	160866	ADP-heptose:LPS heptosyltransferase II
YPDSF_3842				PFchrom2:4409207-4410586	5	1			4409207	4410586	4409216	4410586	100254	hypothetical protein YPDSF_3842
YPDSF_3575				PFchrom2:4109627-4110961	5	1			4109627	4110961	4109630	4110961	151579	hypothetical protein YPDSF_3575
YPDSF_3568				PFchrom6:4099059-4100453	5	1			4099059	4100453	4099059	4100441	103783	UDP-N-acetylmuramate:L-alanyl-gamma-D-glutamyl- meso-diaminopimelate ligase
YPDSF_3537				PFchrom4:4066153-4067166	5	1			4066153	4067166	4066153	4067157	149510	N-acetyl-gamma-glutamyl-phosphate reductase
YPDSF_3509				PFchrom4:4023259-4024821	5	1			4023259	4024821	4023259	4024803	121863	threonine dehydratase
YPDSF_3490				PFchrom2:4005167-4005472	5	1			4005167	4005472	4005191	4005472	101138	peptidyl-prolyl cis-trans isomerase C
YPDSF_3461				PFchrom5:3969968-3970675	5	1			3969968	3970675	3969968	3970672	192702	hypothetical protein YPDSF_3461
YPDSF_3459				PFchrom4:3968344-3969096	5	1			3968344	3969096	3968344	3969060	173388	flavin mononucleotide phosphatase
YPDSF_3409				PFchrom6:3913602-3914369	5	1			3913602	3914369	3913602	3914351	194936	cytoplasmic glycerophosphodiester phosphodiesterase
YPDSF_3211				PFchrom4:3656644-3659742	5	1			3656644	3659742	3656644	3659730	58999.8	multi-drug efflux protein
YPDSF_3194				PFchrom4:3637240-3637977	5	1			3637240	3637977	3637240	3637959	125985	purine nucleoside phosphorylase
YPDSF_3179				PFchrom4:3619192-3619851	5	1			3619192	3619851	3619192	3619839	159866	phosphoglycerate mutase
YPDSF_3177				PFchrom5:3617636-3618130	5	1			3617636	3618130	3617636	3618103	50149.4	hypothetical protein YPDSF_3177
YPDSF_3147				PFchrom6:3580167-3580697	5	1			3580167	3580697	3580167	3580649	46430.2	dihydrofolate reductase
YPDSF_3138				PFchrom6:3570984-3571829	5	1			3570984	3571829	3570984	3571817	95955	Dna-J like membrane chaperone protein
YPDSF_3089				PFchrom6:3502215-3503681	5	1			3502215	3503681	3502215	3503531	151850	UDP-N-acetylmuramoyl-L-alanyl-D-glutamate synthetase
YPDSF_3003				PFchrom2:3407747-3408379	5	1			3407747	3408379	3407753	3408379	198043	protein-L-isoaspartate O-methyltransferase
YPDSF_2981				PFchrom3:3386421-3387269	5	1			3386421	3387269	3386427	3387269	138075	nucleoside triphosphate pyrophosphohydrolase
YPDSF_2977				PFchrom4:3380755-3383574	5	1			3380755	3383574	3380755	3383547	107820	hybrid sensory histidine kinase BarA
YPDSF_2903				PFchrom1:3290113-3291300	5	1			3290113	3291300	3290128	3291300	71809	multidrug resistance protein A
YPDSF_2902				PFchrom2:3289190-3289744	5	1			3289190	3289744	3289232	3289744	130482	transcriptional repressor MprA
YPDSF_2881				PFchrom5:3271433-3272134	5	1			3271433	3272134	3271433	3272122	151726	2,3-diketo-5-methylthio-1-phosphopentane phosphatase
YPDSF_2843				PFchrom4:3223678-3223983	5	1			3223678	3223983	3223678	3223965	102152	hypothetical protein YPDSF_2843
YPDSF_2838				PFchrom4:3214795-3215532	5	1			3214795	3215532	3214795	3215484	79555.5	phosphate regulon transcriptional regulatory protein
YPDSF_2752				PFchrom5:3120527-3121534	5	1			3120527	3121534	3120527	3121516	59479.9	CDP-6-deoxy-delta-3,4-glucoseen reductase
YPDSF_2751				PFchrom4:3119716-3120507	5	1			3119716	3120507	3119716	3120501	67291.2	glucose-1-phosphate cytidylyltransferase
YPDSF_2733				PFchrom3:3098652-3100358	5	1			3098652	3100358	3098667	3100358	171643	putative cation:proton antiport protein
YPDSF_2726				PFchrom1:3094096-3094602	5	1			3094096	3094602	3094114	3094602	169080	hypothetical protein YPDSF_2726
YPDSF_2593				PFchrom1:2944600-2944956	5	1			2944600	2944956	2944615	2944956	324784	hypothetical protein YPDSF_2593
YPDSF_2450				PFchrom4:2790592-2790903	5	1			2790592	2790903	2790592	2790891	92675.2	hypothetical protein YPDSF_2450
YPDSF_2417				PFchrom2:2755163-2756254	5	1			2755163	2756254	2755271	2756254	122811	cobalamin synthesis protein
YPDSF_2413				PFchrom5:2750321-2751559	5	1			2750321	2751559	2750321	2751514	165832	mannonate dehydratase
YPDSF_2322				PFchrom2:2650409-2652220	5	1			2650409	2652220	2650454	2652220	120289	cysteine/glutathione ABC transporter membrane/ATP-binding component
YPDSF_2317				PFchrom5:2641595-2642938	5	1			2641595	2642938	2641595	2642938	118952	recombination factor protein RarA
YPDSF_2278				PFchrom1:2583598-2584731	5	1			2583598	2584731	2583622	2584731	104764	iron-sulfur binding protein
YPDSF_2238				PFchrom6:2537583-2538134	5	1			2537583	2538134	2537583	2538107	128672	co-chaperone HscB
YPDSF_2138				PFchrom1:2411617-2412090	5	1			2411617	2412090	2411632	2412090	114542	hypothetical protein YPDSF_2138
YPDSF_1995				PFchrom5:2252141-2253094	5	1			2252141	2253094	2252141	2253022	188422	tRNA pseudouridine synthase A
YPDSF_1991				PFchrom5:2247782-2248519	5	1			2247782	2248519	2247782	2248504	109603	hypothetical protein YPDSF_1991
YPDSF_1950				PFchrom2:2202413-2202997	5	1			2202413	2202997	2202461	2202997	278607	thermosensitive gluconokinase
YPDSF_1948				PFchrom3:2199603-2200889	5	1			2199603	2200889	2199606	2200889	117454	putative lipoprotein
YPDSF_1947				PFchrom6:2198145-2199152	5	1			2198145	2199152	2198145	2199137	91284.5	LacI family transcriptional regulator
YPDSF_1929				PFchrom6:2179161-2180174	5	1			2179161	2180174	2179161	2180171	97405.5	putative SAM-dependent methyltransferase
YPDSF_1926				PFchrom2:2176049-2176876	5	1			2176049	2176876	2176067	2176876	199859	glutamine ABC transporter ATP-binding protein
YPDSF_1892				PFchrom3:2133267-2134703	5	1			2133267	2134703	2133315	2134703	48665.4	phosphomannomutase
YPDSF_1832				PFchrom6:2069676-2070719	5	1			2069676	2070719	2069676	2070695	125466	beta-hexosaminidase
YPDSF_1792				PFchrom3:2026686-2029907	5	1			2026686	2029907	2026725	2029907	89797.4	beta-D-galactosidase
YPDSF_1658				PFchrom6:1859115-1860140	5	1			1859115	1860140	1859115	1860137	274417	UDP-3-O-
YPDSF_1656				PFchrom5:1857635-1858426	5	1			1857635	1858426	1857635	1858423	209782	UDP-N-acetylglucosamine acyltransferase
YPDSF_1590				PFchrom4:1786774-1787331	5	1			1786774	1787331	1786774	1787301	131694	replication initiation regulator SeqA
YPDSF_1550				PFchrom5:1746755-1747513	5	1			1746755	1747513	1746755	1747486	200515	pyridoxine 5'-phosphate synthase
YPDSF_1536				PFchrom1:1732762-1734951	5	1			1732762	1734951	1732813	1734951	90236.1	hypothetical protein YPDSF_1536
YPDSF_1436				PFchrom6:1610409-1611308	5	1			1610409	1611308	1610409	1611302	106215	UTP-glucose-1-phosphate uridylyltransferase
YPDSF_1347				PFchrom5:1511684-1513183	5	1			1511684	1513183	1511684	1513066	43258.2	ATP-dependent RNA helicase DbpA
YPDSF_1262				PFchrom2:1425014-1425274	5	1			1425014	1425274	1425050	1425274	108673	hypothetical protein YPDSF_1262
YPDSF_1104				PFchrom3:1244451-1245377	5	1			1244451	1245377	1244478	1245377	90618.9	4-diphosphocytidyl-2-C-methyl-D-erythritol kinase
YPDSF_1046				PFchrom4:1176754-1177923	5	1			1176754	1177923	1176754	1177914	90752.2	ribonuclease D
YPDSF_1045				PFchrom2:1176245-1176517	5	1			1176245	1176517	1176248	1176517	126784	cell division topological specificity factor MinE
YPDSF_0970				PFchrom6:1101246-1102172	5	1			1101246	1102172	1101246	1102160	79794.4	selenide, water dikinase
YPDSF_0963				PFchrom3:1093053-1093919	5	1			1093053	1093919	1093071	1093919	157283	formyltetrahydrofolate deformylase
YPDSF_0925				PFchrom3:1052703-1054277	5	1			1052703	1054277	1052712	1054277	114882	anthranilate synthase component I
YPDSF_0897				PFchrom4:1020634-1021662	5	1			1020634	1021662	1020634	1021632	40546.8	hypothetical protein YPDSF_0897
YPDSF_0891				PFchrom3:1014138-1015895	5	1			1014138	1015895	1014150	1015895	100033	electron transport complex protein RnfC
YPDSF_0843				PFchrom6:956379-957143	5	1			956379	957143	956379	957131	321205	fumarate/nitrate reduction transcriptional regulator
YPDSF_0829				PFchrom1:938515-939135	5	1			938515	939135	938557	939135	56545.5	hypothetical protein YPDSF_0829
YPDSF_0810				PFchrom4:913783-914802	5	1			913783	914802	913783	914787	102011	hypothetical protein YPDSF_0810
YPDSF_0809				PFchrom5:912632-913474	5	1			912632	913474	912632	913471	72888.9	regulatory protein
YPDSF_0739				PFchrom6:831747-832580	5	1			831747	832580	831747	832568	79372.1	hypothetical protein YPDSF_0739
YPDSF_0736				PFchrom3:827814-828860	5	1			827814	828860	827844	828860	164789	lipoate-protein ligase A
YPDSF_0655				PFchrom4:736747-737871	5	1			736747	737871	736747	737847	97927.2	sugar transport ATP-binding protein
YPDSF_0566				PFchrom3:634356-634970	5	1			634356	634970	634440	634970	193756	hypothetical protein YPDSF_0566
YPDSF_0532				PFchrom4:592771-594141	5	1			592771	594141	592771	594129	59068.5	hypothetical protein YPDSF_0532
YPDSF_0446				PFchrom2:505904-506548	5	1			505904	506548	505916	506548	104476	ADP-ribose pyrophosphatase NudF
YPDSF_0338				PFchrom4:375247-375738	5	1			375247	375738	375247	375732	133764	hypothetical protein YPDSF_0338
YPDSF_0169				PFchrom1:170803-171651	5	1			170803	171651	170830	171651	241322	shikimate 5-dehydrogenase
YPDSF_0131				PFchrom3:147204-147752	5	1			147204	147752	147279	147752	89710.9	bacterioferritin
YPDSF_0105				PFchrom4:124939-125955	5	1			124939	125955	124939	125919	68415.5	putative hydrolase
YPDSF_0098				PFchrom2:117959-119200	5	1			117959	119200	117983	119200	224687	bifunctional N-succinyldiaminopimelate-aminotransferase/acetylornithine transaminase protein
YPDSF_0089				PFchrom2:106217-107611	5	1			106217	107611	106313	107611	90260.4	cytosine deaminase
YPDSF_0039				PFchrom1:46864-48258	5	1			46864	48258	46870	48258	263656	selenocysteine synthase
YPDSF_0028				PFchrom2:34553-34984	5	1			34553	34984	34628	34984	134472	hypothetical protein YPDSF_0028
YPDSF_0017				PFchrom5:20909-21940	5	1			20909	21940	20909	21889	137016	D-isomer specific 2-hydroxyacid dehydrogenase
YPDSF_4154				PFpMT6:72445-72960	4	1			72445	72960	72445	72957	724288	F1 capsule antigen
YPDSF_4141				PFpMT3:127251-128243	4	1			127251	128243	127272	128243	88483.1	partitioning protein B
YPDSF_4070				PFpMT6:40525-41697	4	1			40525	41697	40525	41667	86585.8	ribonucleotide-diphosphate reductase subunit beta
YPDSF_3967				PFpCD5:21263-23167	4	1			21263	23167	21263	23086	359362	type III secretion protein
YPDSF_3964				PFpCD4:19546-19809	4	1			19546	19809	19546	19809	433760	type III secretion protein
YPDSF_3957				PFpCD4:15802-16185	4	1			15802	16185	15802	16149	232540	type III secretion regulatory protein
YPDSF_3898				PFchrom5:4475081-4475503	4	1			4475081	4475503	4475081	4475500	89658.5	D-ribose pyranase
YPDSF_3760				PFchrom5:4323548-4325269	4	1			4323548	4325269	4323548	4325239	150062	urocanate hydratase
YPDSF_3652				PFchrom5:4196162-4197580	4	1			4196162	4197580	4196162	4197568	140308	replicative DNA helicase
YPDSF_3632				PFchrom2:4174490-4175113	4	1			4174490	4175113	4174538	4175113	120795	putative transcriptional regulator
YPDSF_3627				PFchrom1:4167145-4167528	4	1			4167145	4167528	4167169	4167528	192898	divalent-cation tolerance protein CutA
YPDSF_3619				PFchrom4:4157923-4158555	4	1			4157923	4158555	4157923	4158489	219279	elongation factor P
YPDSF_3606				PFchrom4:4142230-4143765	4	1			4142230	4143765	4142230	4143744	117273	hypothetical protein YPDSF_3606
YPDSF_3603				PFchrom5:4137905-4139827	4	1			4137905	4139827	4137905	4139812	162010	DNA mismatch repair protein
YPDSF_3588				PFchrom5:4121144-4121887	4	1			4121144	4121887	4121144	4121887	96393.6	esterase
YPDSF_3574				PFchrom2:4108703-4109371	4	1			4108703	4109371	4108733	4109371	135429	methionine sulfoxide reductase A
YPDSF_3553				PFchrom1:4086394-4086699	4	1			4086394	4086699	4086406	4086699	167696	hypothetical protein YPDSF_3553
YPDSF_3452				PFchrom1:3959629-3960105	4	1			3959629	3960105	3959635	3960105	103032	hypothetical protein YPDSF_3452
YPDSF_3434				PFchrom6:3938901-3939329	4	1			3938901	3939329	3938901	3939320	70341.1	hypothetical protein YPDSF_3434
YPDSF_3395				PFchrom4:3896725-3897006	4	1			3896725	3897006	3896725	3896991	184874	Sec-independent protein translocase protein TatA
YPDSF_3341				PFchrom1:3824365-3825228	4	1			3824365	3825228	3824386	3825228	96849.8	hypothetical protein YPDSF_3341
YPDSF_3318				PFchrom4:3798016-3798534	4	1			3798016	3798534	3798016	3798519	212337	gluconokinase
YPDSF_3298				PFchrom6:3756546-3757433	4	1			3756546	3757433	3756546	3757430	774827	lipoprotein NlpI
YPDSF_3255				PFchrom5:3711377-3711832	4	1			3711377	3711832	3711377	3711808	230522	hypothetical protein YPDSF_3255
YPDSF_3250				PFchrom5:3703829-3704971	4	1			3703829	3704971	3703829	3704923	282428	hypothetical protein YPDSF_3250
YPDSF_3225				PFchrom3:3674088-3674603	4	1			3674088	3674603	3674112	3674603	61328.4	hypothetical protein YPDSF_3225
YPDSF_3158				PFchrom4:3594334-3595302	4	1			3594334	3595302	3594334	3595272	247669	bifunctional riboflavin kinase/FMN adenylyltransferase
YPDSF_3155				PFchrom6:3590451-3590990	4	1			3590451	3590990	3590451	3590984	247365	FKBP-type peptidyl-prolyl cis-trans isomerase
YPDSF_3125				PFchrom4:3552205-3553380	4	1			3552205	3553380	3552205	3553308	92627.9	hypothetical protein YPDSF_3125
YPDSF_3057				PFchrom3:3470598-3470801	4	1			3470598	3470801	3470616	3470801	211628	carbon storage regulator
YPDSF_2999				PFchrom1:3404602-3405330	4	1			3404602	3405330	3404605	3405330	514442	2-C-methyl-D-erythritol 4-phosphate cytidylyltransferase
YPDSF_2970				PFchrom2:3374282-3374680	4	1			3374282	3374680	3374336	3374680	353634	iron-sulfur cluster insertion protein ErpA
YPDSF_2880				PFchrom5:3270818-3271372	4	1			3270818	3271372	3270818	3271360	169209	methionine salvage pathway enzyme E-2/E-2'
YPDSF_2852				PFchrom4:3231367-3231780	4	1			3231367	3231780	3231367	3231768	220787	DNA-binding transcriptional regulator Crl
YPDSF_2839				PFchrom1:3215707-3216996	4	1			3215707	3216996	3215752	3216996	157668	exonuclease subunit SbcD
YPDSF_2815				PFchrom5:3189932-3190939	4	1			3189932	3190939	3189932	3190921	157405	thiamine monophosphate kinase
YPDSF_2810				PFchrom1:3185368-3185664	4	1			3185368	3185664	3185371	3185664	166897	exodeoxyribonuclease VII small subunit
YPDSF_2795				PFchrom5:3170321-3170674	4	1			3170321	3170674	3170321	3170641	124286	transcriptional regulator BolA
YPDSF_2686				PFchrom3:3048003-3049925	4	1			3048003	3049925	3048009	3049925	60952.6	putaive autotransporter protein
YPDSF_2648				PFchrom2:3000440-3000913	4	1			3000440	3000913	3000443	3000913	149975	rRNA large subunit methyltransferase
YPDSF_2644				PFchrom1:2997562-2998215	4	1			2997562	2998215	2997592	2998215	153779	LPS-assembly lipoprotein RlpB
YPDSF_2550				PFchrom6:2900274-2901371	4	1			2900274	2901371	2900274	2901353	201871	molybdate transporter ATP-binding protein
YPDSF_2539				PFchrom2:2887256-2888212	4	1			2887256	2888212	2887289	2888212	93742.5	hypothetical protein YPDSF_2539
YPDSF_2447				PFchrom6:2786253-2787320	4	1			2786253	2787320	2786253	2787308	65021.8	bacteriophage tail protein
YPDSF_2433				PFchrom3:2773911-2774174	4	1			2773911	2774174	2773947	2774174	166910	hypothetical protein YPDSF_2433
YPDSF_2412				PFchrom1:2749462-2750181	4	1			2749462	2750181	2749609	2750181	81859.1	elongation factor P
YPDSF_2399				PFchrom4:2734615-2735763	4	1			2734615	2735763	2734615	2735748	129083	bifunctional fructose-specific PTS IIA/HPr protein
YPDSF_2391				PFchrom3:2724948-2725916	4	1			2724948	2725916	2725059	2725916	145704	endonuclease IV
YPDSF_2323				PFchrom1:2652211-2653947	4	1			2652211	2653947	2652223	2653947	86034.4	cysteine/glutathione ABC transporter membrane/ATP-binding component
YPDSF_2318				PFchrom6:2642949-2643590	4	1			2642949	2643590	2642949	2643557	205979	outer-membrane lipoprotein carrier protein
YPDSF_2309				PFchrom6:2629170-2630219	4	1			2629170	2630219	2629170	2630207	48393.4	L-asparaginase II
YPDSF_2291				PFchrom5:2605553-2606314	4	1			2605553	2606314	2605553	2606281	151181	condesin subunit E
YPDSF_2217				PFchrom3:2507040-2508449	4	1			2507040	2508449	2507070	2508449	86272.8	exodeoxyribonuclease VII large subunit
YPDSF_2163				PFchrom5:2441279-2442205	4	1			2441279	2442205	2441279	2442145	111708	hypothetical protein YPDSF_2163
YPDSF_2136				PFchrom5:2409995-2410426	4	1			2409995	2410426	2409995	2410420	45268.6	putative acetyltransferase
YPDSF_2124				PFchrom6:2397939-2398826	4	1			2397939	2398826	2397939	2398817	86671.2	transcriptional regulator
YPDSF_2098				PFchrom4:2365417-2366493	4	1			2365417	2366493	2365417	2366403	138296	cell division protein ZipA
YPDSF_2070				PFchrom2:2336372-2336863	4	1			2336372	2336863	2336378	2336863	59326	hypothetical protein YPDSF_2070
YPDSF_2033				PFchrom4:2291770-2292585	4	1			2291770	2292585	2291770	2292576	69795.2	hypothetical protein YPDSF_2033
YPDSF_2005				PFchrom4:2265031-2265318	4	1			2265031	2265318	2265031	2265309	222604	hypothetical protein YPDSF_2005
YPDSF_1979				PFchrom4:2237368-2237964	4	1			2237368	2237964	2237368	2237916	168165	hypothetical protein YPDSF_1979
YPDSF_1964				PFchrom6:2219286-2219975	4	1			2219286	2219975	2219286	2219963	426960	NADH dehydrogenase subunit B
YPDSF_1943				PFchrom5:2192444-2194321	4	1			2192444	2194321	2192444	2194312	136794	phosphogluconate dehydratase
YPDSF_1882				PFchrom5:2120249-2121274	4	1			2120249	2121274	2120249	2121229	66743.1	hypothetical protein YPDSF_1882
YPDSF_1877				PFchrom4:2112676-2113275	4	1			2112676	2113275	2112676	2113230	176301	hypothetical protein YPDSF_1877
YPDSF_1840				PFchrom6:2076840-2077715	4	1			2076840	2077715	2076840	2077649	120226	putative metallodependent hydrolase
YPDSF_1818				PFchrom6:2054706-2055590	4	1			2054706	2055590	2054706	2055542	143445	NAD-dependent deacetylase
YPDSF_1809				PFchrom2:2044496-2044945	4	1			2044496	2044945	2044499	2044945	120483	hypothetical protein YPDSF_1809
YPDSF_1791				PFchrom6:2025972-2026235	4	1			2025972	2026235	2025972	2026184	174054	cold shock protein
YPDSF_1747				PFchrom3:1968417-1971080	4	1			1968417	1971080	1968429	1971080	104255	hypothetical protein YPDSF_1747
YPDSF_1704				PFchrom5:1913297-1915555	4	1			1913297	1915555	1913297	1915543	81369.1	fused phosphoenolpyruvate-protein phosphotransferase PtsP/GAF domain
YPDSF_1703				PFchrom4:1912174-1913046	4	1			1912174	1913046	1912174	1913046	126942	prolipoprotein diacylglyceryl transferase
YPDSF_1682				PFchrom4:1884055-1885179	4	1			1884055	1885179	1884055	1885161	40210.2	putative RNA 2'-O-ribose methyltransferase
YPDSF_1675				PFchrom5:1877237-1878013	4	1			1877237	1878013	1877237	1878010	133530	tRNA pseudouridine synthase C
YPDSF_1655				PFchrom5:1856447-1857634	4	1			1856447	1857634	1856447	1857631	154118	lipid-A-disaccharide synthase
YPDSF_1630				PFchrom4:1826545-1827369	4	1			1826545	1827369	1826545	1827309	62210.6	DNA polymerase III subunit epsilon
YPDSF_1568				PFchrom4:1765117-1765773	4	1			1765117	1765773	1765117	1765764	158478	pyrrolidone-carboxylate peptidase
YPDSF_1547				PFchrom1:1744555-1745598	4	1			1744555	1745598	1744570	1745598	85031.6	hypothetical protein YPDSF_1547
YPDSF_1533				PFchrom1:1729564-1730028	4	1			1729564	1730028	1729564	1730028	98177	methylglyoxal synthase
YPDSF_1469				PFchrom6:1652247-1653773	4	1			1652247	1653773	1652247	1653761	36345.8	galactose/methyl galaxtoside transporter ATP-binding protein
YPDSF_1449				PFchrom2:1628339-1629955	4	1			1628339	1629955	1628369	1629955	88362.9	membrane protein
YPDSF_1391				PFchrom1:1556464-1557300	4	1			1556464	1557300	1556488	1557300	100983	hypothetical protein YPDSF_1391
YPDSF_1351				PFchrom2:1516439-1517080	4	1			1516439	1517080	1516481	1517080	129339	hypothetical protein YPDSF_1351
YPDSF_1342				PFchrom5:1506353-1507375	4	1			1506353	1507375	1506353	1507303	35076	proline iminopeptidase
YPDSF_1272				PFchrom6:1435494-1436999	4	1			1435494	1436999	1435494	1436978	223240	proline permease
YPDSF_1085				PFchrom6:1224987-1225547	4	1			1224987	1225547	1224987	1225547	98947.5	hypothetical protein YPDSF_1085
YPDSF_1084				PFchrom3:1223937-1224533	4	1			1223937	1224533	1223970	1224533	73623.8	hypothetical protein YPDSF_1084
YPDSF_1075				PFchrom5:1208060-1208683	4	1			1208060	1208683	1208060	1208635	74394	hypothetical protein YPDSF_1075
YPDSF_0973				PFchrom1:1104973-1106082	4	1			1104973	1106082	1105066	1106082	51122.5	cytoplasmic asparaginase I
YPDSF_0926				PFchrom2:1054220-1054855	4	1			1054220	1054855	1054277	1054855	91624.6	anthranilate synthase component II
YPDSF_0816				PFchrom4:922021-922485	4	1			922021	922485	922021	922473	181360	heat-inducible protein
YPDSF_0795				PFchrom3:898401-899822	4	1			898401	899822	898425	899822	111782	hypothetical protein YPDSF_0795
YPDSF_0756				PFchrom1:856618-857286	4	1			856618	857286	856630	857286	145290	riboflavin synthase subunit alpha
YPDSF_0748				PFchrom1:845890-847131	4	1			845890	847131	845911	847131	59816.4	bifunctional cysteine desulfurase/selenocysteine lyase
YPDSF_0743				PFchrom3:840732-841169	4	1			840732	841169	840753	841169	129787	hypothetical protein YPDSF_0743
YPDSF_0649				PFchrom4:728554-729246	4	1			728554	729246	728554	729234	65335.6	hypothetical protein YPDSF_0649
YPDSF_0641				PFchrom3:718629-719780	4	1			718629	719780	718638	719780	73290.5	hypothetical protein YPDSF_0641
YPDSF_0605				PFchrom3:682023-683204	4	1			682023	683204	682026	683204	181978	2-octaprenyl-6-methoxyphenyl hydroxylase
YPDSF_0347				PFchrom4:388813-389409	4	1			388813	389409	388813	389403	202804	DnaA initiator-associating protein DiaA
YPDSF_0326				PFchrom1:364813-365124	4	1			364813	365124	364822	365124	103982	anti-sigma B factor antagonist
YPDSF_0315				PFchrom6:355446-356888	4	1			355446	356888	355446	356879	123410	RNA polymerase factor sigma-54
YPDSF_0275				PFchrom2:305804-306445	4	1			305804	306445	305846	306445	115288	Maf-like protein
YPDSF_0190				PFchrom2:208934-209869	4	1			208934	209869	208958	209869	83067	maltose regulon periplasmic protein
YPDSF_0176				PFchrom6:185391-186236	4	1			185391	186236	185391	186233	141916	transcriptional repressor IclR
YPDSF_0162				PFchrom6:165099-166481	4	1			165099	166481	165099	166388	156796	16S rRNA methyltransferase B
YPDSF_0142				PFchrom3:152856-153125	4	1			152856	153125	152871	153125	790935	30S ribosomal protein S17
YPDSF_0070				PFchrom1:86251-86808	4	1			86251	86808	86263	86808	154696	ADP-ribose diphosphatase NudE
YPDSF_0068				PFchrom4:82705-83463	4	1			82705	83463	82705	83385	165003	hypothetical protein YPDSF_0068
YPDSF_0035				PFchrom3:41643-44102	4	1			41643	44102	41691	44102	41290	hypothetical protein YPDSF_0035
YPDSF_0005				PFchrom3:6348-7244	4	1			6348	7244	6435	7244	143504	sugar phosphatase
YPDSF_4021				PFpCD5:64517-65170	3	1			64517	65170	64517	65068	81577.8	resolvase
YPDSF_3985				PFpCD1:37627-37917	3	1			37627	37917	37630	37917	315528	Yop regulator
YPDSF_3980				PFpCD1:33973-34344	3	1			33973	34344	33973	34344	504302	type III secretion protein
YPDSF_3974				PFpCD6:28581-29507	3	1			28581	29507	28581	29504	229201	type III secretion system protein
YPDSF_3960				PFpCD4:17614-18354	3	1			17614	18354	17614	18348	317545	type III secretion lipoprotein
YPDSF_3921				PFchrom1:4501576-4502367	3	1			4501576	4502367	4501591	4502367	150480	phosphate transporter subunit
YPDSF_3884				PFchrom6:4455297-4455896	3	1			4455297	4455896	4455297	4455863	88936.8	hypothetical protein YPDSF_3884
YPDSF_3859				PFchrom3:4424229-4424921	3	1			4424229	4424921	4424325	4424921	105734	nucleoid occlusion protein
YPDSF_3852				PFchrom1:4419592-4420122	3	1			4419592	4420122	4419643	4420122	90860.2	phosphopantetheine adenylyltransferase
YPDSF_3843				PFchrom1:4410562-4411047	3	1			4410562	4411047	4410610	4411047	219323	hypothetical protein YPDSF_3843
YPDSF_3839				PFchrom4:4406461-4406718	3	1			4406461	4406718	4406461	4406709	360825	glutaredoxin 3
YPDSF_3833				PFchrom3:4400463-4401878	3	1			4400463	4401878	4400502	4401878	157123	two-component sensor protein
YPDSF_3817				PFchrom1:4386412-4387050	3	1			4386412	4387050	4386415	4387050	76870.1	hypothetical protein YPDSF_3817
YPDSF_3780				PFchrom1:4346347-4347714	3	1			4346347	4347714	4346395	4347714	66655.9	xylose isomerase
YPDSF_3759				PFchrom6:4322019-4323587	3	1			4322019	4323587	4322019	4323551	123874	histidine ammonia-lyase
YPDSF_3734				PFchrom4:4293379-4294179	3	1			4293379	4294179	4293379	4294161	95203	NADH pyrophosphatase
YPDSF_3689				PFchrom2:4241510-4242385	3	1			4241510	4242385	4241546	4242385	202630	hemin-binding periplasmic protein
YPDSF_3649				PFchrom5:4192721-4193101	3	1			4192721	4193101	4192721	4193080	118562	hypothetical protein YPDSF_3649
YPDSF_3620				PFchrom3:4158522-4159553	3	1			4158522	4159553	4158525	4159553	220691	hypothetical protein YPDSF_3620
[truncated: 1,041 more rows]

## Sheet: ystb summary
Locus_tag	annotation error #	new locus tag	classification	ProteinName	COuntofPeptide	CountOfOligo	YPCO Correlation (singlets only)	YSTB Correlation (singlets only)	ORF start	ORF stop	gene start	gene end	Avg Oligo Intensity	Product Name
[truncated: 2,242 more rows]
